# Supplementary material for: Single-cell transcriptomics in colorectal cancer uncover the potential of metastasis and immune dysregulation of a cell cluster overexpressed PRSS22
Source: Front Immunol. 2025 May 20;16:1586428. doi: 10.3389/fimmu.2025.1586428 (PMC12130013; doi:10.3389/fimmu.2025.1586428)
Supplement: Supplementary file 1 [file DataSheet1.csv]

	p_val	avg_log2FC	pct.1	pct.2	p_val_adj	cluster	gene
1	0	0.890857345600476	0.982	0.995	0	E1	RPL36
2	0	0.845981543301699	0.989	0.997	0	E1	RPS15
3	2.55869586497694e-266	0.807859959061585	0.991	0.998	6.40978901135372e-262	E1	RPL28
4	1.93874809197202e-240	0.657345408016941	0.968	0.99	4.85675784519911e-236	E1	RPL31
5	4.04101158281957e-230	0.631222197426849	0.98	0.988	1.01231381161213e-225	E1	RPL35
6	2.02957489764735e-193	0.406718561943777	0.31	0.75	5.08428807609638e-189	E1	RND3
7	3.58414326643546e-193	0.587565896144365	0.991	0.993	8.97863729674746e-189	E1	RPS19
8	2.08917375121767e-192	0.745353006055078	0.944	0.987	5.23358916417538e-188	E1	RPL38
9	5.57272495577242e-192	0.767323738569962	0.989	0.997	1.39602332867055e-187	E1	RPS27
10	5.26258810080496e-172	0.566208323259568	0.994	0.995	1.31833094513265e-167	E1	RPL13
11	8.80240174933365e-156	0.420980234916568	0.976	0.995	2.20508966222557e-151	E1	RPL27A
12	1.21428337891801e-134	0.462412558625593	0.971	0.992	3.0419012925275e-130	E1	RPL37A
13	1.03678654581442e-133	0.343225973105489	0.3	0.673	2.59725397591969e-129	E1	RAB13
14	1.22427727924048e-130	0.547809057939137	0.962	0.988	3.06693701222531e-126	E1	RPL37
15	1.18962021225847e-128	0.418755788423733	0.993	0.995	2.9801175937287e-124	E1	RPS18
16	1.38183547560056e-128	0.387110187311869	0.992	0.998	3.46163604992695e-124	E1	RPL13A
17	2.45198434010453e-127	0.324446259401831	0.234	0.565	6.14246597039585e-123	E1	YME1L1
18	5.78331976720722e-124	4.13733740128695	0.305	0.157	1.44877943488308e-119	E1	PLCG2
19	1.53506850523931e-118	0.38654926795089	0.959	0.992	3.845500112475e-114	E1	RPL35A
20	5.38921361873681e-117	0.331573774909424	0.982	0.992	1.35005190362976e-112	E1	RPL18A
21	4.28198766443544e-115	0.363622335478897	0.981	0.995	1.07268072981772e-110	E1	RPLP2
22	7.37776678212409e-115	0.626824587270394	0.839	0.96	1.84820435658991e-110	E1	RPL36A
23	5.98069144039188e-113	0.343866541654914	0.51	0.901	1.49822301273257e-108	E1	IER2
24	5.08362617675811e-108	0.576648581206211	0.368	0.757	1.27349919353968e-103	E1	SON
25	2.10320720964865e-103	0.446451337057026	0.963	0.988	5.26874438089084e-99	E1	RPS24
26	6.71240725325302e-96	0.347436735684954	0.968	0.989	1.68152514101242e-91	E1	RPS15A
27	1.58383910401404e-95	0.364774895603206	0.983	0.993	3.96767533946557e-91	E1	RPS12
28	4.80409767025202e-94	0.301501177685504	0.314	0.655	1.20347450737483e-89	E1	PHF14
29	4.86915598589171e-94	0.415642163089092	0.44	0.851	1.21977226602573e-89	E1	RRBP1
30	1.04938994732226e-92	0.304609742476034	0.274	0.589	2.62882675703698e-88	E1	N4BP2L2
31	3.12967894751333e-82	0.421246229903931	0.232	0.505	7.84015873141564e-78	E1	GADD45B
32	8.43866283289333e-82	0.349002585942064	0.961	0.99	2.11396942626811e-77	E1	RPS11
33	2.29420223737757e-81	0.433796658587939	0.971	0.993	5.74720602485454e-77	E1	RPL21
34	2.34415153410811e-81	0.340846799630794	0.273	0.57	5.87233400809423e-77	E1	MPHOSPH8
35	5.77071054040033e-81	0.310447770202938	0.985	0.999	1.44562069747569e-76	E1	RPL41
36	3.78113585951883e-79	0.301671517710574	0.977	0.991	9.47212344168063e-75	E1	RPL32
37	8.67444373765532e-78	0.421027365054011	0.375	0.698	2.17303490072003e-73	E1	ID2
38	1.09109429893149e-77	0.687870877177541	0.757	0.941	2.73330032825327e-73	E1	SNRPD2
39	6.094813270887e-77	0.374253162078476	0.206	0.447	1.5268116724899e-72	E1	RNF213
40	3.06524399522404e-75	0.376018846543089	0.298	0.598	7.67874273243574e-71	E1	LUC7L3
41	7.09366576144991e-75	0.334480894369439	0.312	0.621	1.77703420990082e-70	E1	PET100
42	7.5380726271884e-73	0.723689167225636	0.298	0.584	1.88836257383697e-68	E1	HIST1H4C
43	1.42525558557197e-71	0.397267934270039	0.223	0.468	3.57040776741635e-67	E1	RSBN1L
44	1.61782553306846e-71	0.495103137825127	0.897	0.987	4.0528147428898e-67	E1	ATP5E
45	5.02944000461752e-70	0.556378669007468	0.396	0.759	1.25992501555673e-65	E1	ARGLU1
46	6.11814247828109e-66	0.323391823041142	0.198	0.418	1.53265587223419e-61	E1	RSRP1
47	7.71919045067697e-66	0.699029069451024	0.191	0.42	1.93373439979909e-61	E1	HEXIM1
48	4.3619950785782e-65	0.373044317991833	0.392	0.731	1.09272338713463e-60	E1	SRSF7
49	1.34644706495317e-64	0.330321856001948	0.192	0.41	3.37298454241419e-60	E1	C1orf35
50	4.4926657015194e-64	0.445937232201516	0.958	0.992	1.12545768488763e-59	E1	RPS29
51	6.56688699688586e-64	0.441252780106633	0.254	0.51	1.64507086158988e-59	E1	HOOK2
52	7.76458721230867e-64	0.346596736954132	0.168	0.369	1.94510674255544e-59	E1	ANO9
53	1.30603835869826e-63	0.603947335734223	0.83	0.98	3.27175669237502e-59	E1	TCEB2
54	8.10832598615063e-63	0.331672452654131	0.906	0.988	2.03121674279059e-58	E1	UBA52
55	3.38233461851452e-61	0.698571233686959	0.559	0.915	8.47308645284073e-57	E1	JUN
56	6.19201460221293e-61	0.369153165019418	0.222	0.455	1.55116157800036e-56	E1	RNF43
57	5.72298431098654e-59	0.295137779413049	0.97	0.993	1.43366479974524e-54	E1	RPL29
58	6.77861133859154e-58	0.359964542225266	0.441	0.808	1.69810992643057e-53	E1	CDC37
59	2.47979820136125e-57	0.318101756543063	0.957	0.992	6.21214247423008e-53	E1	RPS28
60	1.26913444535124e-55	0.301387085877133	0.98	0.992	3.1793086990494e-51	E1	RPL12
61	3.41678698733553e-54	0.350285589737466	0.958	0.988	8.55939308197423e-50	E1	RPL30
62	1.12677297171208e-53	0.704905599999677	0.37	0.694	2.82267897143592e-49	E1	TCF25
63	3.50589832526663e-51	0.400606279413429	0.399	0.718	8.78262589462543e-47	E1	C19orf60
64	1.38636309742803e-50	1.18132153041242	0.469	0.804	3.47297819536695e-46	E1	SOX4
65	6.36626704345702e-49	0.445306021764219	0.85	0.972	1.59481355705642e-44	E1	EEF1D
66	9.17457282378754e-48	0.469313723465234	0.675	0.969	2.29832223808702e-43	E1	ELF3
67	1.94017953046038e-46	0.310131675718042	0.468	0.821	4.86034374175631e-42	E1	NDUFS7
68	2.33289611785932e-45	0.378389048063163	0.138	0.29	5.84413806484939e-41	E1	SNHG12
69	3.85046890693608e-44	0.363318360282522	0.194	0.377	9.64580965876556e-40	E1	KNOP1
70	6.59171392304536e-42	0.649307314359532	0.28	0.511	1.65129025486209e-37	E1	RP11-357H14.17
71	2.53491490639368e-41	0.409283941135385	0.935	0.981	6.35021533200681e-37	E1	RPS21
72	6.5670453902815e-41	0.354495625781085	0.133	0.274	1.64511054071942e-36	E1	MED29
73	2.43649303086021e-40	0.422266452915947	0.197	0.375	6.1036586916079e-36	E1	UPF2
74	3.9156506175186e-40	0.508797330454004	0.156	0.309	9.80909636194584e-36	E1	PPP1R10
75	3.55414757473443e-38	0.401547728044558	0.322	0.568	8.90349508946722e-34	E1	QTRT1
76	2.32570644027918e-35	0.310976778113268	0.945	0.987	5.82612720354338e-31	E1	RPL26
77	1.30715889333357e-31	1.19630869142459	0.229	0.405	3.27456374368994e-27	E1	C8orf4
78	1.49804684817192e-29	0.590225535323622	0.635	0.686	3.75275715935547e-25	E1	IGKC
79	2.59384278226024e-29	0.573195163711852	0.246	0.417	6.49783555384011e-25	E1	SELENBP1
80	1.54081868786324e-21	0.398363379647101	0.493	0.82	3.85990489496621e-17	E1	C19orf70
81	2.6308854911687e-21	0.465283026603909	0.169	0.284	6.5906312439267e-17	E1	IGLC3
82	1.92313820532828e-19	0.302711467603154	0.204	0.324	4.81765351816788e-15	E1	IGHG4
83	3.7778673676028e-19	0.562876432631981	0.171	0.285	9.46393554258177e-15	E1	AHI1
84	8.55182787253791e-19	0.503051474641453	0.166	0.276	2.14231840034947e-14	E1	WDR60
85	9.71008850433774e-19	0.497435110178237	0.499	0.818	2.43247427122165e-14	E1	NDUFA13
86	1.83118650719962e-18	0.925517690860324	0.405	0.631	4.58730531918577e-14	E1	HES1
87	8.84235631199592e-18	0.630497075722912	0.315	0.506	2.2150986797181e-13	E1	SNHG25
88	1.54284411811919e-16	0.411682132620733	0.541	0.802	3.86497880030039e-12	E1	TUBA1B
89	9.06376058118733e-16	0.72435986624353	0.202	0.321	2.27056266319324e-11	E1	METTL12
90	8.17468832773274e-13	0.296409329115822	0.803	0.979	2.04784117298033e-08	E1	COX6B1
91	3.60119428027538e-12	0.340961289280659	0.545	0.798	9.02135179151786e-08	E1	C19orf33
92	8.81283356998961e-11	0.523562991275849	0.272	0.384	2.2077029376181e-06	E1	NUPR1
93	1.48887996657332e-10	1.10708097161923	0.893	0.994	3.72979320426283e-06	E1	MALAT1
94	5.82630593358422e-10	0.518300932648714	0.39	0.563	1.45954789942218e-05	E1	ADIRF
95	1.16953929742963e-09	0.449411132926834	0.567	0.87	2.92981289399097e-05	E1	ROMO1
96	2.04453163938457e-09	0.370239256801593	0.728	0.949	5.12175620982229e-05	E1	ATP5D
97	0.000102357558956992	0.534148370803261	0.668	0.929	1	E1	NDUFB7
98	0.000244874154569889	0.505523717209437	0.693	0.934	1	E1	ATP5I
99	0.00187126469351546	0.50728665139369	0.565	0.859	1	E1	GADD45GIP1
100	0.00908322886833946	0.401545517051744	0.574	0.88	1	E1	NBEAL1
101	4.43866063625929e-271	0.815050620787536	0.534	0.227	1.11192887598932e-266	E2	LEFTY1
102	4.02284256639605e-233	0.670038224830126	0.881	0.621	1.00776229130787e-228	E2	BTG2
103	7.06567577371294e-183	0.859396469166503	0.914	0.723	1.77002243807283e-178	E2	DNAJB1
104	2.23898379768066e-174	0.604074924683343	0.938	0.745	5.60887831156982e-170	E2	ZFP36
105	9.76465571935136e-174	0.815329610192852	0.924	0.764	2.44614390425471e-169	E2	FOS
106	1.29214103235757e-166	0.703485358788534	0.647	0.39	3.23694250015895e-162	E2	ID3
107	7.96961186349142e-166	0.497565444810611	0.885	0.66	1.99646746792324e-161	E2	FOSB
108	1.50685369445442e-149	0.469201500412681	0.937	0.773	3.77481918997776e-145	E2	ZFP36L2
109	1.27204497079207e-147	0.296451351147186	0.594	0.341	3.18659985633121e-143	E2	SELENBP1
110	1.39397168698948e-147	0.55297514149967	0.784	0.559	3.49203847307735e-143	E2	EGR1
111	1.64302624739354e-142	0.435100765926164	0.707	0.464	4.11594505234556e-138	E2	ASCL2
112	3.93981422454431e-142	0.296836238541781	0.584	0.351	9.86962861390596e-138	E2	TRABD2A
113	1.86888985362157e-140	0.427512806457109	0.984	0.923	4.6817559723074e-136	E2	SLC25A6
114	1.50620642342376e-139	0.340834551321099	0.863	0.638	3.77319771131885e-135	E2	EBPL
115	2.57058755643785e-139	0.524338993627412	0.452	0.227	6.43957888763247e-135	E2	PCK1
116	9.14795243059585e-139	0.276042498301726	0.616	0.371	2.29165356338857e-134	E2	EPHB2
117	4.76796838106821e-138	0.287116641258063	0.642	0.398	1.1944237591414e-133	E2	GAS6
118	2.80783463469377e-135	0.408818255230015	0.852	0.664	7.03390654337137e-131	E2	FCGRT
119	3.41320776879891e-134	0.439248022656646	0.312	0.128	8.55042678161815e-130	E2	HMGCS2
120	6.67309365749867e-133	0.439870175421408	0.883	0.667	1.67167669213999e-128	E2	SLC12A2
121	8.08501884337213e-130	0.35298901315422	0.869	0.654	2.02537807045315e-125	E2	MLEC
122	2.20317775738595e-129	0.448322094006341	0.809	0.601	5.51918060002754e-125	E2	ID2
123	2.40308252342127e-128	0.295816734792349	0.688	0.438	6.01996202942263e-124	E2	CCND2
124	3.49382379808455e-128	0.647869622505516	0.805	0.592	8.7523779965816e-124	E2	HSPH1
125	3.72062849450775e-128	0.291226700545726	0.63	0.374	9.32054644159137e-124	E2	C10orf99
126	1.70868001969077e-127	0.46021219746211	0.491	0.271	4.28041431732735e-123	E2	DUSP2
127	2.52499015962962e-127	0.532178488544514	0.948	0.804	6.32535284888816e-123	E2	JUNB
128	1.62880290990148e-124	0.421904307526733	0.978	0.904	4.08031416959421e-120	E2	PRDX5
129	4.13332171615796e-123	0.361727590783985	0.96	0.837	1.03543842311473e-118	E2	EIF3E
130	9.3167746216323e-122	0.303908559842453	0.598	0.372	2.33394521046511e-117	E2	GOLIM4
131	2.72691865132504e-119	0.39127947946654	0.952	0.784	6.83120391343436e-115	E2	PPP1R15A
132	1.92372422945964e-118	0.447294387928284	0.885	0.696	4.81912156721935e-114	E2	ATF3
133	6.14213392152756e-116	0.276385390921803	0.817	0.617	1.53866596868187e-111	E2	SUCLG1
134	9.31062757853366e-115	0.35853103536854	0.984	0.896	2.33240531469847e-110	E2	HSP90AB1
135	1.05841019325622e-113	0.750347899089315	0.795	0.615	2.65142337512615e-109	E2	CXCL2
136	7.24845841372178e-112	0.430589380150419	0.989	0.918	1.81581131722144e-107	E2	UBC
137	1.49734083769981e-109	0.444676065962047	0.962	0.818	3.7509885325218e-105	E2	IER3
138	1.55651290889801e-108	0.365426652269541	0.892	0.699	3.8992204880804e-104	E2	ODC1
139	9.22710716426114e-108	0.522083104308806	0.888	0.709	2.31148261571906e-103	E2	DNAJA1
140	1.7729463785201e-107	0.625206165169446	0.801	0.601	4.44140797283071e-103	E2	ID1
141	3.96112601780773e-107	0.438031189213624	0.959	0.806	9.92301678721013e-103	E2	KLF6
142	4.33708797404013e-107	0.339921439932501	0.616	0.413	1.08648390837679e-102	E2	KLF10
143	1.4832227568423e-106	0.274820899893677	0.627	0.402	3.71562132816565e-102	E2	MYADM
144	5.6007897058484e-106	0.271424295096692	0.673	0.469	1.40305382921208e-101	E2	MLXIP
145	1.77995382598786e-101	0.395968114458402	0.947	0.802	4.45896232948218e-97	E2	IER2
146	5.95473039222789e-101	0.496487634309708	0.844	0.655	1.49171951055701e-96	E2	DUSP1
147	1.50107049407365e-100	0.366041071617988	0.97	0.833	3.76033169470389e-96	E2	HSPD1
148	2.80700733331301e-98	0.348092220544883	0.771	0.582	7.03183407068242e-94	E2	FERMT1
149	3.09204612731709e-98	0.274368717765301	0.625	0.42	7.74588475354203e-94	E2	ZC3H12A
150	1.02584062016714e-94	0.271395252248553	0.878	0.707	2.5698333375807e-90	E2	EIF3D
151	7.64247267552497e-94	0.29924380719101	0.74	0.529	1.91451582994576e-89	E2	CEBPD
152	8.30058785712727e-94	0.303969062909558	0.944	0.799	2.07938026408895e-89	E2	PEBP1
153	8.349468917336e-94	0.351230422672858	0.947	0.803	2.09162545848184e-89	E2	GPX2
154	9.69577374463754e-94	0.420371221592404	0.948	0.77	2.42888828076915e-89	E2	RHOB
155	2.87441248601166e-93	0.282235026199433	0.864	0.678	7.20069071870782e-89	E2	IMPDH2
156	3.36741936378483e-93	0.316444285715059	0.993	0.969	8.43572224821737e-89	E2	RPL7
157	4.34609941153343e-93	0.279792729375393	0.763	0.556	1.08874136358324e-88	E2	SERTAD1
158	1.63971231098767e-92	0.291600618906396	0.906	0.733	4.10764331025521e-88	E2	EIF3L
159	9.56052927976344e-91	0.41075582089887	0.968	0.846	2.39500818987354e-86	E2	HSPA8
160	6.67525801270043e-89	0.478637079041775	0.735	0.558	1.67221888476159e-84	E2	HES1
161	1.72958226839028e-88	0.447810370310122	0.775	0.586	4.33277654054448e-84	E2	MYC
162	2.14417178934342e-88	0.326140006080982	0.844	0.643	5.3713647494842e-84	E2	HERPUD1
163	4.84307999894047e-88	0.271626123150629	0.994	0.976	1.21323997053458e-83	E2	RPL3
164	5.61364735024913e-88	0.516346500000541	0.913	0.763	1.40627479771091e-83	E2	GDF15
165	6.14789334961685e-87	0.289975957621027	0.826	0.629	1.54010876301252e-82	E2	IFRD1
166	1.07368352349945e-85	0.41796086510398	0.938	0.829	2.68968459471846e-81	E2	JUN
167	3.11974998566971e-85	0.606924327036689	0.484	0.312	7.8152856891012e-81	E2	BAG3
168	2.93431473543536e-83	0.31242826844611	0.782	0.572	7.35075184373912e-79	E2	HBEGF
169	3.38394964748404e-82	0.303950484216627	0.842	0.659	8.47713226191228e-78	E2	ZFP36L1
170	4.12796855180022e-82	0.296268057650247	0.616	0.42	1.03409740191147e-77	E2	GADD45B
171	8.77139739510308e-78	0.960890340443059	0.558	0.375	2.19732276144727e-73	E2	HSPA1A
172	2.88392022178249e-75	0.313736873860011	0.991	0.958	7.22450854758733e-71	E2	MT-ND1
173	3.95757138026088e-74	0.355311680310042	0.917	0.758	9.91411206469154e-70	E2	NFKBIA
174	2.62828863319036e-73	0.281634543854406	0.958	0.825	6.58412585500517e-69	E2	DDX5
175	5.09699294223782e-73	0.305149703656135	0.872	0.702	1.27684770196e-68	E2	KLF4
176	1.54211970767644e-70	0.484847225881945	0.687	0.52	3.86316407970025e-66	E2	EDN1
177	1.63431779152755e-70	0.295262373110066	0.994	0.984	4.09412949955566e-66	E2	MT-CO3
178	1.94502865867165e-70	0.276449254250404	0.93	0.761	4.87249129283836e-66	E2	MCL1
179	1.43231003653912e-68	0.477784521683103	0.446	0.281	3.58807987253414e-64	E2	FGGY
180	1.15760895335137e-65	0.704681502666224	0.693	0.529	2.89992618904052e-61	E2	PIGR
181	1.56279618287979e-65	0.97121666927081	0.738	0.607	3.91496071773216e-61	E2	HSPA1B
182	3.15357446779913e-64	0.289410129467177	0.825	0.649	7.9000193992836e-60	E2	TRIB1
183	3.6089236762163e-62	0.284951554374679	0.328	0.192	9.04071470128945e-58	E2	CYR61
184	1.32613937843729e-61	0.565834956497083	0.842	0.716	3.32211175692324e-57	E2	CXCL3
185	3.80154103906433e-61	0.352081859750327	0.984	0.939	9.52324045696004e-57	E2	MT-ND3
186	4.44317918621597e-60	0.625254339697336	0.524	0.365	1.11306081793896e-55	E2	OLFM4
187	1.42180976462586e-58	0.429468531933689	0.504	0.36	3.56177564136424e-54	E2	SERPINH1
188	2.77523916362525e-58	0.293530599449356	0.402	0.265	6.9522516287976e-54	E2	DNAJA4
189	2.79482137588674e-53	0.65483561215008	0.592	0.45	7.00130702873387e-49	E2	ZFAND2A
190	3.58132204347109e-51	0.271852015639682	0.888	0.747	8.97156985109943e-47	E2	TSC22D1
191	2.61544063578955e-50	0.290158148320272	0.82	0.651	6.55194033671639e-46	E2	NCOA7
192	4.41207843294756e-46	0.396760678967901	0.786	0.632	1.10526976823769e-41	E2	MRPL18
193	4.94559101573442e-46	0.28864002070206	0.517	0.368	1.23892000535163e-41	E2	EREG
194	7.41707070046088e-43	0.390451962184252	0.511	0.413	1.85805038117245e-38	E2	PRAC1
195	2.45918101341136e-42	0.430960728326371	0.985	0.913	6.16049435669681e-38	E2	HSP90AA1
196	2.08887560356622e-41	0.276664080020555	0.986	0.93	5.23284227449373e-37	E2	UBB
197	2.88054083101659e-35	0.35818689284043	0.644	0.514	7.21604283577966e-31	E2	DDIT4
198	1.52080475759365e-32	0.376359510006191	0.345	0.246	3.80976799824786e-28	E2	RPS4Y1
199	9.3675922497765e-21	0.649952165574194	0.289	0.216	2.34667553449151e-16	E2	REG1A
200	0.00663856066074568	0.363041819517263	0.872	0.837	1	E2	HSPB1
201	0	1.68300784739358	0.952	0.421	0	E3	HMGB2
202	0	1.67990609637561	0.737	0.139	0	E3	UBE2C
203	0	1.49661006592439	0.982	0.71	0	E3	TUBA1B
204	0	1.49039981562665	0.994	0.83	0	E3	H2AFZ
205	0	1.41247170363602	0.823	0.254	0	E3	PTTG1
206	0	1.22891837197168	0.836	0.21	0	E3	KIAA0101
207	0	1.22866805706328	0.998	0.888	0	E3	HMGB1
208	0	1.15128356732296	0.926	0.484	0	E3	CKS1B
209	0	1.13094097861404	0.944	0.505	0	E3	STMN1
210	0	1.1176570108892	0.982	0.747	0	E3	HMGN2
211	0	1.04989971836376	0.88	0.236	0	E3	CENPW
212	0	1.04411529647266	0.98	0.748	0	E3	RANBP1
213	0	1.04155181300005	0.751	0.171	0	E3	CDKN3
214	0	1.01674230151778	0.774	0.119	0	E3	BIRC5
215	0	1.00483975849857	0.947	0.635	0	E3	TUBB
216	0	0.991310108162648	0.805	0.345	0	E3	PCNA
217	0	0.955817289415518	0.85	0.484	0	E3	UBE2S
218	0	0.895294986776396	0.955	0.675	0	E3	CKS2
219	0	0.89302642155292	0.952	0.655	0	E3	NUCKS1
220	0	0.892221812241967	0.787	0.153	0	E3	MAD2L1
221	0	0.8709645966945	0.975	0.748	0	E3	DEK
222	0	0.864014724394279	0.76	0.149	0	E3	TK1
223	0	0.843027556520392	0.857	0.32	0	E3	DTYMK
224	0	0.838547248708562	0.707	0.097	0	E3	MKI67
225	0	0.829019122746784	0.639	0.074	0	E3	RRM2
226	0	0.81530965048164	0.568	0.089	0	E3	CCNB1
227	0	0.809932780365691	0.631	0.095	0	E3	CDC20
228	0	0.800125478600233	0.968	0.719	0	E3	H2AFV
229	0	0.784676407960027	0.561	0.048	0	E3	TOP2A
230	0	0.739681957961483	0.685	0.143	0	E3	UBE2T
231	0	0.738841528732949	0.592	0.087	0	E3	CENPF
232	0	0.734101936365487	0.743	0.206	0	E3	SMC4
233	0	0.724749129631814	0.974	0.759	0	E3	LSM4
234	0	0.718651026357729	0.94	0.641	0	E3	GGCT
235	0	0.716019193217211	0.982	0.816	0	E3	SNRPB
236	0	0.715007352574223	0.616	0.065	0	E3	TPX2
237	0	0.691241729631004	0.9	0.515	0	E3	RPA3
238	0	0.687146001209736	0.854	0.515	0	E3	DUT
239	0	0.683164343658759	0.972	0.74	0	E3	LSM5
240	0	0.665318944029519	0.991	0.846	0	E3	HNRNPA2B1
241	0	0.64832904572297	1	0.983	0	E3	PTMA
242	0	0.646179382168291	0.647	0.135	0	E3	TYMS
243	0	0.64352164122841	0.846	0.491	0	E3	RAD21
244	0	0.634932623270708	0.828	0.422	0	E3	HMGB3
245	0	0.631913294287811	0.923	0.648	0	E3	SIVA1
246	0	0.619091368448396	0.538	0.104	0	E3	CCNB2
247	0	0.618027224419935	0.481	0.043	0	E3	CDK1
248	0	0.616676803759588	0.763	0.294	0	E3	MCM7
249	0	0.613161737741379	0.938	0.651	0	E3	PA2G4
250	0	0.611063699977503	0.645	0.106	0	E3	ZWINT
251	0	0.590378700056747	0.967	0.735	0	E3	ANP32B
252	0	0.584573267916638	0.96	0.714	0	E3	SNRPD1
253	0	0.579536923406471	0.628	0.122	0	E3	GINS2
254	0	0.573559538385958	0.959	0.708	0	E3	LSM3
255	0	0.569625996989808	0.794	0.332	0	E3	CCDC34
256	0	0.557384289610594	0.548	0.058	0	E3	MYBL2
257	0	0.551289860284305	0.961	0.754	0	E3	MRPL51
258	0	0.542224778345079	0.776	0.388	0	E3	WDR34
259	0	0.53799597836544	0.672	0.297	0	E3	KPNA2
260	0	0.530493946088457	0.605	0.126	0	E3	CENPM
261	0	0.519796250668284	0.862	0.529	0	E3	TOMM40
262	0	0.515702058646065	0.619	0.145	0	E3	DHFR
263	0	0.513957008623643	0.71	0.219	0	E3	CENPN
264	0	0.508347475636906	0.506	0.057	0	E3	PRC1
265	0	0.504336004016029	0.461	0.038	0	E3	NUSAP1
266	0	0.501559672309939	0.661	0.207	0	E3	DNMT1
267	0	0.4990999874911	0.425	0.036	0	E3	PLK1
268	9.5553444195966e-308	0.687382748026966	0.986	0.823	2.39370933055314e-303	E3	RAN
269	2.85577442917203e-307	0.544385721435822	0.857	0.5	7.15400052251886e-303	E3	PAICS
270	1.85819302682549e-305	1.05766659759786	0.791	0.482	4.65495935150053e-301	E3	HIST1H4C
271	3.71669933325056e-305	0.643654487936003	0.94	0.679	9.31070349972598e-301	E3	NME1
272	4.13794984406517e-304	0.589860693052119	0.941	0.672	1.03659781543676e-299	E3	IDH2
273	3.26352327924713e-300	0.561676508868721	0.978	0.796	8.175452166842e-296	E3	SNRPG
274	9.74208445618303e-299	0.776322657298428	0.959	0.704	2.44048957711841e-294	E3	LDHB
275	4.89039719698482e-297	0.588352864057442	0.97	0.751	1.22509340181667e-292	E3	HNRNPA3
276	4.25736553902538e-290	0.547453302796524	0.91	0.647	1.06651264118125e-285	E3	STRA13
277	1.12704515686878e-287	0.552535151501985	0.973	0.77	2.82336082247199e-283	E3	SNRPF
278	4.4418156178592e-287	0.522314501511847	0.898	0.605	1.11271923042991e-282	E3	TMEM106C
279	4.73406828578569e-268	0.55829847614967	0.972	0.77	1.18593144627217e-263	E3	SRSF3
280	8.38124703810246e-267	0.543758883795952	0.912	0.619	2.09958619551505e-262	E3	EBP
281	6.5925598163186e-262	0.549121750187423	0.914	0.623	1.65150215958597e-257	E3	CACYBP
282	8.83668236569409e-258	0.655941840966636	0.988	0.833	2.21367729943003e-253	E3	HSPD1
283	3.0648104150702e-255	0.522903351394725	0.959	0.754	7.67765657079235e-251	E3	NDUFAB1
284	6.11251426275664e-228	0.685893790155904	0.923	0.677	1.53124594796316e-223	E3	FABP5
285	1.65665308338679e-223	0.511440749654767	0.982	0.83	4.15008163919226e-219	E3	HMGN1
286	1.10641092553774e-221	0.506344439516681	0.979	0.82	2.7716700095646e-217	E3	PRDX2
287	8.86797179614896e-220	0.527804834472366	0.96	0.736	2.22151561465328e-215	E3	MGST1
288	1.5952000898488e-218	0.514492393943613	0.979	0.806	3.99613574508023e-214	E3	PTGES3
289	8.35320910717786e-215	0.534991771431069	0.948	0.747	2.09256241343912e-210	E3	ATP5G1
290	2.09914873057451e-213	0.576233416460447	0.99	0.888	5.25857748496221e-209	E3	HSPE1
291	2.98361398291007e-204	0.568635025111087	0.996	0.913	7.47425138858802e-200	E3	HSP90AA1
292	5.13340345452141e-202	0.496105848593641	0.963	0.779	1.28596889939216e-197	E3	SET
293	2.08228814690326e-197	0.571995479428684	0.989	0.88	5.21634003680737e-193	E3	SLC25A5
294	1.79216326209948e-184	0.492462146539422	0.991	0.875	4.48954818788542e-180	E3	ATP5G3
295	7.43896241276649e-171	0.583709285057762	0.889	0.666	1.86353447402213e-166	E3	ARL6IP1
296	2.12302540958346e-162	0.501696500771299	0.926	0.721	5.31839095354753e-158	E3	TUBA1C
297	8.70266533317935e-159	0.517960144823634	0.979	0.846	2.18010469261476e-154	E3	HSPA8
298	1.73014035616077e-145	0.499611992938938	0.983	0.867	4.33417460621835e-141	E3	PSMA7
299	1.81028223159097e-87	0.543901585937495	0.817	0.614	4.53493801835855e-83	E3	CXCL2
300	7.79252312433771e-65	0.538706278135779	0.54	0.365	1.95210496787784e-60	E3	OLFM4
301	0	0.849737759542391	0.935	0.694	0	E4	TM4SF1
302	1.66285127966579e-297	0.490383966353374	0.792	0.491	4.16560874069077e-293	E4	ANXA3
303	2.31467974915402e-296	0.713483097534964	0.994	0.879	5.79850423960572e-292	E4	ANXA2
304	4.94349036434928e-282	0.3959360768612	0.71	0.418	1.23839377117314e-277	E4	BCL2L1
305	2.89161288635872e-281	0.573336244903826	0.735	0.442	7.24377944161722e-277	E4	SLC2A1
306	4.32829921973626e-279	0.710626129871579	0.384	0.134	1.08428223753613e-274	E4	KLK10
307	5.86343495696723e-264	0.625606177942408	0.998	0.918	1.46884909106986e-259	E4	S100A11
308	1.49329851627389e-259	1.42544634411856	0.52	0.254	3.74086211311771e-255	E4	MMP7
309	2.17232035608893e-256	0.57125767848534	0.991	0.847	5.44187972403838e-252	E4	PERP
310	1.94177149622434e-247	0.522846078124266	0.918	0.686	4.86433177519158e-243	E4	TNFRSF12A
311	2.18973034057796e-247	0.610895117409806	0.893	0.635	5.48549347618186e-243	E4	PLAUR
312	2.9752428059457e-241	0.51318483767354	0.939	0.713	7.45328075317457e-237	E4	GPRC5A
313	5.40810065086304e-241	0.427446589409766	0.732	0.432	1.3547832940477e-236	E4	EMP1
314	1.24383998803551e-237	0.379697969252949	0.76	0.481	3.11594355402775e-233	E4	TMBIM1
315	3.99630389170731e-235	0.469748894811533	0.836	0.582	1.0011140879116e-230	E4	CD47
316	5.97953034832367e-233	0.654228799897733	0.991	0.906	1.49793214755856e-228	E4	KRT19
317	2.74544634285978e-216	0.46663322294585	0.913	0.672	6.87761763349804e-212	E4	FHL2
318	5.64932228762761e-216	0.609426474350769	0.931	0.707	1.41521172627359e-211	E4	TIMP1
319	2.09740457877289e-215	0.829939303746507	0.953	0.808	5.25420821028396e-211	E4	IL32
320	1.84393936801426e-212	0.512485738964798	0.691	0.435	4.61925251081251e-208	E4	ERO1A
321	4.75862367967179e-212	0.36814456179619	0.726	0.452	1.19208281799458e-207	E4	CXCL16
322	1.73646777096951e-210	0.941098434124326	0.885	0.656	4.35002541305572e-206	E4	LCN2
323	5.7366012266366e-207	0.938718941683098	0.836	0.613	1.43707597328473e-202	E4	CXCL1
324	1.23136945566157e-202	0.643982709963492	0.818	0.6	3.0847036233778e-198	E4	CEACAM6
325	1.35025591036762e-199	0.335030983779635	0.546	0.291	3.38252608106192e-195	E4	GJB3
326	1.31573823526348e-193	0.517772810076292	0.832	0.569	3.29605585315855e-189	E4	CD55
327	2.39003276867883e-183	0.436253081465793	0.743	0.494	5.98727108881733e-179	E4	LAMB3
328	4.05588236604113e-182	0.699225423709297	0.72	0.488	1.01603909151696e-177	E4	PDZK1IP1
329	2.31267158859156e-181	0.347230602216695	0.538	0.291	5.79347359658072e-177	E4	PRSS22
330	8.74645387674918e-180	0.399331347848713	0.707	0.428	2.19107416066444e-175	E4	PLA2G16
331	1.0424242285213e-177	0.436313276308066	0.754	0.515	2.6113769348687e-173	E4	PMEPA1
332	4.52970967513367e-177	0.392958125020826	0.877	0.636	1.13473757071774e-172	E4	FXYD5
333	9.70641505137909e-174	0.648690661884191	0.596	0.363	2.43155403452097e-169	E4	ANXA1
334	4.42384443407065e-172	0.837883418833546	0.822	0.59	1.10821726917904e-167	E4	CXCL8
335	4.66663606616851e-171	0.382561854351022	0.337	0.145	1.16903900093587e-166	E4	KLK6
336	8.57939131590006e-170	0.389568873873263	0.809	0.57	2.14922331854612e-165	E4	CCND1
337	1.32269394356533e-169	0.387062327963227	0.602	0.359	3.31348059802552e-165	E4	LAMC2
338	2.57026974871866e-167	0.474750782149459	0.885	0.68	6.43878274751512e-163	E4	SERPINB1
339	1.31672509663486e-165	0.354962430084214	0.96	0.778	3.29852803957999e-161	E4	TPM4
340	7.52378570528956e-164	0.398607235853831	0.816	0.59	1.88478355703209e-159	E4	TINAGL1
341	5.81282920286847e-159	0.489174175115336	0.481	0.256	1.45617184361058e-154	E4	KRT7
342	1.7568638387419e-157	0.473315652445785	0.935	0.752	4.40111960243234e-153	E4	S100A16
343	1.89172402976667e-156	0.342482338153369	0.471	0.256	4.73895786696848e-152	E4	DUSP5
344	1.0098534191335e-155	0.444393674209221	0.898	0.707	2.52978380027134e-151	E4	RBCK1
345	2.78854868082408e-153	0.502170314718712	0.861	0.65	6.98559330033239e-149	E4	CD59
346	1.41215583389357e-151	0.497960918399218	0.461	0.254	3.53759157948679e-147	E4	BIRC3
347	6.59025329527121e-150	0.51876604845424	0.93	0.751	1.65092435299839e-145	E4	SFN
348	7.67271909629777e-150	1.031733506808	0.743	0.513	1.92209286081355e-145	E4	S100A4
349	9.20529689567273e-150	0.539299035121221	0.803	0.583	2.30601892533498e-145	E4	SLPI
350	1.03866824972058e-145	0.362688232624364	0.998	0.96	2.60196783237503e-141	E4	S100A10
351	2.62697741198614e-145	0.367848835227536	0.798	0.573	6.58084111476648e-141	E4	ASS1
352	3.7630298192073e-144	0.401377490932476	0.999	0.971	9.42676600009621e-140	E4	KRT8
353	3.08507396529734e-143	0.494617463134821	0.527	0.32	7.72841879046636e-139	E4	TRIB3
354	3.40270388055445e-140	0.485714074712815	0.817	0.603	8.52411349117695e-136	E4	SDC4
355	8.05257765126345e-138	0.340783141596624	0.787	0.56	2.01725122741801e-133	E4	EPHA2
356	2.42119778360969e-135	0.394901206603583	0.984	0.853	6.06534256772063e-131	E4	LDHA
357	4.85206865185018e-133	0.421574170881491	0.904	0.686	1.21549171797499e-128	E4	MAL2
358	1.7177955953027e-132	0.460554646160289	0.981	0.855	4.30324974579279e-128	E4	CSTB
359	3.3656148059317e-130	0.424414491950158	0.951	0.778	8.4312016503395e-126	E4	PGK1
360	6.9686446962348e-128	0.420798615405003	0.453	0.259	1.74571518285378e-123	E4	FGFBP1
361	7.35567367708152e-125	0.978834192787913	0.505	0.309	1.84266981284569e-120	E4	IFI6
362	1.12819848441379e-124	0.399780150147978	0.965	0.8	2.82625002330498e-120	E4	CEACAM5
363	6.35279017883278e-123	0.477975854388653	0.898	0.72	1.5914374676994e-118	E4	S100P
364	6.2172071605178e-121	0.352792033507094	0.969	0.805	1.55747256578131e-116	E4	PKM
365	1.42275522329283e-120	0.350102084446648	1	0.997	3.56414410987088e-116	E4	TMSB4X
366	2.06043838048598e-119	0.413587730700169	0.997	0.975	5.16160418695542e-115	E4	KRT18
367	3.02495026921765e-117	0.361584023183676	0.988	0.849	7.57780291941712e-113	E4	SPINT2
368	2.60835426558176e-116	0.443979101818579	0.441	0.262	6.53418827070887e-112	E4	KRT23
369	3.80179781873407e-115	0.570662945294354	0.688	0.491	9.52388371571072e-111	E4	INSIG1
370	1.7982324755082e-110	0.505994505995115	0.994	0.931	4.5047521743956e-106	E4	SAT1
371	3.33997709012908e-109	0.518989479840514	0.366	0.201	8.36697660848237e-105	E4	S100A2
372	1.60777749486313e-108	0.911695267148197	0.443	0.261	4.02764340238163e-104	E4	PI3
373	1.10014925679904e-106	0.63224630583204	0.869	0.69	2.75598390320727e-102	E4	CXCL3
374	9.58163862062675e-106	0.347543350893861	0.834	0.639	2.40029629085321e-101	E4	ZFP36L1
375	1.75639913029548e-104	0.385666397684409	0.839	0.657	4.39995546130322e-100	E4	SOD2
376	2.73946428495612e-103	0.384674811116545	0.966	0.843	6.86263198024357e-99	E4	IFITM3
377	2.17632484196967e-102	0.674278147920846	0.743	0.545	5.45191136161822e-98	E4	ISG15
378	2.69276741871595e-102	0.419340207424795	0.666	0.469	6.74565166062533e-98	E4	SCD
379	5.04003151743736e-102	0.359185913398091	0.974	0.847	1.26257829543323e-97	E4	PHLDA2
380	1.30727206300596e-99	0.995990196437085	0.344	0.191	3.27484724503623e-95	E4	KRT17
381	3.37010681830099e-98	0.4272020300365	0.69	0.498	8.44245459052581e-94	E4	EDN1
382	1.80789294014541e-96	0.407463513350268	0.912	0.757	4.52895260435827e-92	E4	S100A14
383	2.46628841394394e-95	0.373714424258486	0.788	0.584	6.17829910577097e-91	E4	LY6E
384	2.65689833726138e-95	0.378094118350854	0.512	0.33	6.65579602467349e-91	E4	F3
385	4.14297473204395e-94	0.516364983216269	0.935	0.801	1.03785660012433e-89	E4	AREG
386	5.7403736813657e-89	0.339515459742867	0.999	0.976	1.43802101091892e-84	E4	ACTB
387	8.59832437492598e-88	0.856985578144787	0.26	0.134	2.15396623916271e-83	E4	CXCL14
388	1.22520229852244e-79	0.537900354062644	0.424	0.277	3.06925427802858e-75	E4	HLA-DRB1
389	2.31771460774376e-78	0.369026453577819	0.783	0.596	5.8061068638589e-74	E4	CXCL2
390	8.46569387748252e-75	0.398752300794631	0.994	0.911	2.12074097324815e-70	E4	HLA-A
391	9.62380861244642e-74	0.353511250460822	0.382	0.241	2.41086029550395e-69	E4	CTGF
392	3.08170341401076e-73	0.384305935008982	0.946	0.878	7.71997522243836e-69	E4	IFI27
393	6.12569899825683e-67	0.389835994721478	0.314	0.191	1.53454885605332e-62	E4	BST2
394	2.48123096032632e-66	0.412651321732366	0.462	0.314	6.21573167871348e-62	E4	TACSTD2
395	2.3308623992726e-64	0.687527963263988	0.714	0.581	5.83904339641779e-60	E4	CD74
396	5.7835758160123e-61	0.555795260745726	0.507	0.372	1.44884357766924e-56	E4	HLA-DRA
397	1.51726712697555e-60	0.350026915038505	0.991	0.889	3.80090587978645e-56	E4	HLA-C
398	6.62512704672101e-58	0.446378722020345	1	0.973	1.65966057647408e-53	E4	B2M
399	3.57506716039847e-44	0.35229542163679	0.949	0.861	8.9559007435142e-40	E4	HLA-B
400	7.26838677702183e-36	0.530834896404602	0.618	0.493	1.82080357151174e-31	E4	CCL20
401	0	4.38723647005077	0.739	0.144	0	NM(Goblet cell)	SPINK4
402	0	3.61015832156329	0.364	0.024	0	NM(Goblet cell)	ITLN1
403	0	3.06126572816556	0.708	0.103	0	NM(Goblet cell)	FCGBP
404	0	2.48943017710934	0.27	0.012	0	NM(Goblet cell)	CLCA1
405	0	2.37389393494962	0.836	0.287	0	NM(Goblet cell)	SERPINA1
406	0	2.10814222481705	0.752	0.272	0	NM(Goblet cell)	WFDC2
407	0	2.05358932470254	0.989	0.922	0	NM(Goblet cell)	TFF3
408	0	1.58521710915781	0.516	0.02	0	NM(Goblet cell)	KLK12
409	0	1.57705856062103	0.572	0.023	0	NM(Goblet cell)	HEPACAM2
410	0	1.40579388143141	0.576	0.149	0	NM(Goblet cell)	AQP3
411	0	1.06834594598849	0.558	0.064	0	NM(Goblet cell)	LRRC26
412	0	0.994403983327269	0.418	0.014	0	NM(Goblet cell)	REP15
413	0	0.975745792641006	0.334	0.013	0	NM(Goblet cell)	PCSK1
414	0	0.842811922196092	0.517	0.06	0	NM(Goblet cell)	LINC00261
415	0	0.832878089489891	0.627	0.16	0	NM(Goblet cell)	KIAA1324
416	0	0.772794837937978	0.412	0.046	0	NM(Goblet cell)	TNFRSF11B
417	0	0.681555262297191	0.451	0.061	0	NM(Goblet cell)	SPDEF
418	0	0.654611051001996	0.498	0.093	0	NM(Goblet cell)	RAP1GAP
419	0	0.609618091179754	0.259	0.007	0	NM(Goblet cell)	TPSG1
420	0	0.609415190733245	0.359	0.056	0	NM(Goblet cell)	ENTPD8
421	2.64771970800292e-300	0.548761224707505	0.417	0.087	6.63280264051811e-296	NM(Goblet cell)	RP11-234B24.2
422	5.88186692095408e-294	1.61833588583995	0.819	0.478	1.47346648236821e-289	NM(Goblet cell)	HES6
423	4.30458050918045e-275	0.547869523544554	0.484	0.128	1.07834046335479e-270	NM(Goblet cell)	ASRGL1
424	1.33087712125608e-264	1.17035025166578	0.675	0.305	3.3339802764586e-260	NM(Goblet cell)	ST6GALNAC1
425	3.05164577803739e-262	3.00612532891165	0.665	0.248	7.64467783856148e-258	NM(Goblet cell)	REG4
426	2.93814668146598e-260	0.930608839862471	0.578	0.189	7.36035125174043e-256	NM(Goblet cell)	ANXA13
427	2.61337819699096e-257	1.15093290353942	0.694	0.308	6.54677372128205e-253	NM(Goblet cell)	SELM
428	1.11978965675288e-240	0.515353200735902	0.415	0.098	2.80518506913165e-236	NM(Goblet cell)	KLK11
429	5.60491587283419e-235	0.867416707544005	0.734	0.368	1.40408747530369e-230	NM(Goblet cell)	SMIM14
430	5.29721829816318e-231	1.06471968403883	0.824	0.542	1.32700615587286e-226	NM(Goblet cell)	TSPAN13
431	1.5553623691842e-229	0.673311548160917	0.53	0.175	3.89633827104333e-225	NM(Goblet cell)	CREB3L1
432	3.38450228035988e-210	1.52420509577231	0.687	0.357	8.47851666252955e-206	NM(Goblet cell)	KLK1
433	2.15375307864558e-197	0.777106583283836	0.883	0.674	5.39536683731505e-193	NM(Goblet cell)	STARD10
434	5.94872370182293e-179	0.611222227656237	0.502	0.19	1.49021477454366e-174	NM(Goblet cell)	PLEKHB1
435	4.92170039225477e-174	1.23729991932572	0.884	0.685	1.23293516526374e-169	NM(Goblet cell)	MDK
436	1.5616213971461e-165	0.557341564026587	0.614	0.296	3.9120177619907e-161	NM(Goblet cell)	SCNN1A
437	5.60508133056337e-164	0.679546208682425	0.98	0.885	1.40412892411943e-159	NM(Goblet cell)	CD63
438	1.24340530972094e-154	0.605520054101175	0.35	0.104	3.11485464138192e-150	NM(Goblet cell)	FABP2
439	1.68756121070841e-147	1.47686438193004	0.746	0.468	4.22750958894563e-143	NM(Goblet cell)	GSN
440	7.45434288814554e-146	0.858621228934827	0.951	0.849	1.86738743690934e-141	NM(Goblet cell)	MARCKSL1
441	1.31414369009847e-145	0.74657522449764	0.667	0.413	3.29206135806567e-141	NM(Goblet cell)	HPCAL1
442	1.43325679380896e-141	0.631731011014569	0.593	0.311	3.59045159417083e-137	NM(Goblet cell)	FOXA3
443	3.19565878361992e-140	0.784538158427234	0.694	0.42	8.00544481884627e-136	NM(Goblet cell)	MYADM
444	7.5772366322808e-139	0.554578258239705	0.382	0.131	1.89817354875266e-134	NM(Goblet cell)	BCAS1
445	1.01699163518006e-138	0.595421136894313	0.355	0.113	2.54766574528956e-134	NM(Goblet cell)	B3GNT7
446	7.76644491073806e-137	0.620388767856944	0.369	0.117	1.94557211458899e-132	NM(Goblet cell)	AQP5
447	9.6157368108033e-137	0.745690548402397	0.538	0.245	2.40883822847434e-132	NM(Goblet cell)	MUC5B
448	3.88634592030727e-134	0.877962760049569	0.792	0.577	9.73568516496173e-130	NM(Goblet cell)	SEC11C
449	3.7414003142624e-133	0.71444430557292	0.632	0.371	9.37258192725875e-129	NM(Goblet cell)	IL13RA1
450	1.60678870637736e-131	0.514839887506279	0.718	0.446	4.02516638834593e-127	NM(Goblet cell)	FOXP1
451	1.31894067964066e-128	0.613513423437934	0.574	0.282	3.30407829656782e-124	NM(Goblet cell)	FBXO32
452	6.33044475198258e-127	1.20541231053255	0.968	0.916	1.58583971481916e-122	NM(Goblet cell)	SH3BGRL3
453	7.55214512079806e-127	0.876471363824576	0.735	0.441	1.89188787421112e-122	NM(Goblet cell)	AGR3
454	4.54253374326453e-126	0.64094744765147	0.846	0.69	1.1379501280252e-121	NM(Goblet cell)	TPD52
455	2.01662295215816e-124	0.670209035374894	0.822	0.581	5.05184215745139e-120	NM(Goblet cell)	NPDC1
456	7.76892557586105e-124	0.888466806316713	0.899	0.718	1.94619354600895e-119	NM(Goblet cell)	KLF4
457	2.67289356921127e-123	0.58139078174405	0.333	0.109	6.69586568023115e-119	NM(Goblet cell)	RASD1
458	1.90280070739621e-118	0.724633713186074	0.527	0.288	4.76670605209825e-114	NM(Goblet cell)	CMIP
459	5.0702135045951e-117	0.931562682854457	0.804	0.587	1.27013918503612e-112	NM(Goblet cell)	PHLDA1
460	1.3349080244706e-116	0.606137442072039	0.701	0.463	3.34407809210131e-112	NM(Goblet cell)	MGLL
461	5.08706534896986e-113	0.65148161785465	0.53	0.261	1.27436074057044e-108	NM(Goblet cell)	DUSP4
462	1.99227635399901e-102	0.577165334986681	0.779	0.552	4.99085149440292e-98	NM(Goblet cell)	GLUL
463	7.96370527809117e-102	0.53102834575807	0.527	0.279	1.99498780921462e-97	NM(Goblet cell)	LINC01207
464	2.92367817761563e-98	1.59094464409027	0.902	0.869	7.32410620274492e-94	NM(Goblet cell)	AGR2
465	2.03649834065597e-96	0.777254625553992	0.827	0.672	5.10163199317728e-92	NM(Goblet cell)	FAM3D
466	1.21695159650985e-95	1.30776974674909	0.578	0.335	3.04858544441682e-91	NM(Goblet cell)	TACSTD2
467	1.70284199910799e-95	0.535056117426874	0.908	0.8	4.26578949196542e-91	NM(Goblet cell)	SSR2
468	1.06766267961792e-94	0.556268066197706	0.812	0.619	2.67460177871085e-90	NM(Goblet cell)	C12orf57
469	5.41059741978907e-91	0.6395476547431	0.967	0.935	1.35540875963136e-86	NM(Goblet cell)	LGALS4
470	1.22536551444879e-90	0.628689780272336	0.825	0.668	3.06966315024567e-86	NM(Goblet cell)	XBP1
471	7.24561720719664e-90	0.537975022974709	0.597	0.381	1.81509956657483e-85	NM(Goblet cell)	B3GNT5
472	1.19587220987321e-89	0.549110801012339	0.847	0.716	2.99577947295338e-85	NM(Goblet cell)	BAG1
473	2.54860317456116e-89	0.526038777476166	0.766	0.614	6.38450581259316e-85	NM(Goblet cell)	TSTA3
474	6.70294147944433e-89	0.539268389791243	0.989	0.944	1.6791538700156e-84	NM(Goblet cell)	H3F3B
475	5.42820099175921e-88	0.935389793649735	0.699	0.477	1.3598186304456e-83	NM(Goblet cell)	LYZ
476	4.52693158816632e-87	0.639748288340604	0.89	0.782	1.13404163215154e-82	NM(Goblet cell)	MCL1
477	5.09785950555266e-84	0.561492697747212	0.786	0.63	1.277064784736e-79	NM(Goblet cell)	GMDS
478	1.49855484443049e-82	0.65559641261052	0.563	0.342	3.75402974078282e-78	NM(Goblet cell)	TESC
479	1.41949099729621e-77	0.588820679288741	0.929	0.809	3.55596689732675e-73	NM(Goblet cell)	TPM1
480	2.07647986608754e-77	0.552015678702127	0.859	0.727	5.20178971253588e-73	NM(Goblet cell)	RAB11FIP1
481	2.25852948465554e-75	1.15486396237676	0.38	0.188	5.6578422120106e-71	NM(Goblet cell)	TUBA1A
482	7.47335528464196e-75	0.789179046176886	0.566	0.363	1.87215023235566e-70	NM(Goblet cell)	F3
483	2.37850168819434e-74	0.644495613303036	0.292	0.12	5.95838457909564e-70	NM(Goblet cell)	NPW
484	5.54803137773044e-74	0.513876769507238	0.886	0.733	1.38983734043525e-69	NM(Goblet cell)	SELK
485	1.60942053128694e-70	0.536791661374488	0.815	0.672	4.03175937292692e-66	NM(Goblet cell)	ETS2
486	5.14245856768828e-64	0.575923765135188	0.349	0.17	1.28823729579159e-59	NM(Goblet cell)	RASSF6
487	1.60797391908941e-59	0.512031597522444	0.422	0.228	4.02813546471087e-55	NM(Goblet cell)	XIST
488	2.64475728836363e-59	0.534209418112334	0.618	0.443	6.62538148307973e-55	NM(Goblet cell)	RAP2B
489	4.19779861394638e-54	0.573818049387635	0.914	0.835	1.05159053077971e-49	NM(Goblet cell)	LMNA
490	3.73603322410783e-52	0.879371626222313	0.752	0.626	9.35913682971251e-48	NM(Goblet cell)	IGFBP2
491	4.70096124106095e-52	0.564454360968645	0.828	0.688	1.17763780049818e-47	NM(Goblet cell)	FOSB
492	3.72155219922095e-51	0.542632723767504	0.987	0.922	9.3228604142684e-47	NM(Goblet cell)	CLDN4
493	1.96912567685432e-50	0.600853356639564	0.984	0.935	4.93285673308776e-46	NM(Goblet cell)	CLDN3
494	6.49438682566913e-49	1.69619365142027	0.592	0.441	1.62690884369837e-44	NM(Goblet cell)	TFF1
495	6.56112479862778e-40	0.675939495490329	0.297	0.158	1.64362737330425e-35	NM(Goblet cell)	ANKRD36C
496	1.33492132940664e-32	0.663638478767593	0.829	0.72	3.34411142229657e-28	NM(Goblet cell)	ATF3
497	5.67452135809285e-29	0.513696898552195	0.487	0.365	1.42152434541584e-24	NM(Goblet cell)	HIST1H1C
498	1.33689313336177e-26	0.531160184100305	0.254	0.154	3.34905098838458e-22	NM(Goblet cell)	CPE
499	1.79110383422328e-22	1.75644163441329	0.328	0.22	4.48689421511275e-18	NM(Goblet cell)	REG1A
500	4.06968854674943e-09	1.01230559183033	0.252	0.348	0.00010194976778462	NM(Goblet cell)	GAL
501	0	1.71893132883919	0.984	0.887	0	NM(Enterocytes)	FXYD3
502	0	1.62228909962524	0.737	0.376	0	NM(Enterocytes)	PLAC8
503	0	1.49344387782769	0.297	0.042	0	NM(Enterocytes)	CEACAM7
504	0	1.41897983674345	0.779	0.365	0	NM(Enterocytes)	SDCBP2
505	0	1.3419185083178	0.854	0.535	0	NM(Enterocytes)	TSPAN1
506	0	1.07521019770349	0.931	0.765	0	NM(Enterocytes)	PRSS3
507	0	1.03593691357966	0.925	0.758	0	NM(Enterocytes)	RHOC
508	0	0.979544653934948	0.718	0.39	0	NM(Enterocytes)	MALL
509	0	0.839458602746079	0.559	0.193	0	NM(Enterocytes)	ABHD11-AS1
510	3.85579842998821e-299	1.08479661278806	0.512	0.191	9.65916064696347e-295	NM(Enterocytes)	CDHR5
511	2.49326482912159e-292	1.16839118145121	0.726	0.426	6.2458777234325e-288	NM(Enterocytes)	CEACAM1
512	4.3494530876637e-279	0.998045396666881	0.988	0.933	1.08958149299063e-274	NM(Enterocytes)	LGALS3
513	9.32605578230022e-279	0.978051872619777	0.947	0.827	2.33627023402403e-274	NM(Enterocytes)	CEACAM5
514	1.86518524594555e-268	0.818012956197726	0.628	0.301	4.6724755596182e-264	NM(Enterocytes)	LINC01133
515	3.72904169692822e-247	1.11281186001327	0.919	0.723	9.34162235497487e-243	NM(Enterocytes)	C19orf33
516	4.90471061663311e-242	1.0661646817734	0.999	0.988	1.22867905657276e-237	NM(Enterocytes)	FTH1
517	1.74845165588983e-237	0.750903636220828	1	0.997	4.38004624316961e-233	NM(Enterocytes)	S100A6
518	1.43725492334864e-235	0.890609347817608	0.944	0.835	3.60046730848068e-231	NM(Enterocytes)	CYSTM1
519	1.65069988509995e-233	0.94557012685534	0.77	0.524	4.13516828216388e-229	NM(Enterocytes)	TRIM31
520	7.47766120719973e-217	0.911585734404105	0.873	0.747	1.8732289090156e-212	NM(Enterocytes)	TMEM54
521	1.14624256674712e-206	0.670663874866077	0.994	0.966	2.8714522539582e-202	NM(Enterocytes)	S100A10
522	2.70435005789913e-205	1.11503888664866	0.848	0.679	6.7746673300431e-201	NM(Enterocytes)	ITM2C
523	6.57842117058523e-204	0.856405418690553	0.927	0.882	1.6479602874433e-199	NM(Enterocytes)	CSTB
524	5.87195481170522e-203	1.96082016836759	0.827	0.627	1.47098339988027e-198	NM(Enterocytes)	CKB
525	1.55441024803823e-200	0.624892734825079	0.4	0.15	3.89395311236057e-196	NM(Enterocytes)	CLIC3
526	3.87453312144556e-198	0.793832816959122	0.436	0.179	9.70609292253326e-194	NM(Enterocytes)	CDA
527	1.03473647967302e-192	0.944839633834227	0.722	0.478	2.59211835522889e-188	NM(Enterocytes)	EMP1
528	1.07854864891814e-192	0.79025985003243	0.881	0.776	2.70187222040483e-188	NM(Enterocytes)	AGPAT2
529	2.24143065327715e-192	0.96725176267403	0.848	0.682	5.61500792952459e-188	NM(Enterocytes)	MUC13
530	2.7181228671884e-187	0.839533712143515	0.672	0.433	6.80916959459367e-183	NM(Enterocytes)	NDRG1
531	4.17595177287616e-187	0.831782019622573	0.959	0.879	1.04611767862321e-182	NM(Enterocytes)	NEAT1
532	3.20243867627689e-186	0.614442176859802	0.75	0.54	8.02242912794124e-182	NM(Enterocytes)	SLC44A4
533	9.26374463719091e-184	0.862561686735002	0.549	0.303	2.3206606690627e-179	NM(Enterocytes)	SLC6A8
534	3.07909331852654e-175	4.49633748215741	0.278	0.086	7.71343667224084e-171	NM(Enterocytes)	GUCA2A
535	2.39632339007386e-173	0.666218241492875	0.835	0.694	6.00302972447403e-169	NM(Enterocytes)	CAMK2N1
536	1.23649457596719e-170	0.639576425593495	0.798	0.656	3.09754256225541e-166	NM(Enterocytes)	TSPAN3
537	4.60212597324347e-168	0.696651407253097	0.891	0.789	1.15287857755722e-163	NM(Enterocytes)	VAMP8
538	6.36995507972412e-168	1.35770571613128	0.661	0.419	1.59573744702169e-163	NM(Enterocytes)	TFF1
539	3.70806197136474e-164	0.659053905835473	0.867	0.755	9.28906604446582e-160	NM(Enterocytes)	CLTB
540	9.22006503512319e-164	0.645204739811536	0.524	0.283	2.30971849194871e-159	NM(Enterocytes)	RHOF
541	3.97804106978489e-162	0.695221539950516	0.795	0.649	9.96539068391813e-158	NM(Enterocytes)	SERINC2
542	5.53720474907845e-157	0.718361219782878	0.971	0.922	1.38712516169164e-152	NM(Enterocytes)	KRT19
543	1.06725259689145e-151	0.616234172861932	0.638	0.408	2.67357448047277e-147	NM(Enterocytes)	SLC16A3
544	5.35696377125928e-148	0.76557218022378	0.92	0.825	1.34197299433816e-143	NM(Enterocytes)	SMIM22
545	5.93633335725199e-146	1.43532511551609	0.259	0.084	1.4871108693252e-141	NM(Enterocytes)	SLC26A3
546	6.48370659818701e-143	0.619527526090261	0.711	0.507	1.62423333991183e-138	NM(Enterocytes)	CYP3A5
547	1.53730380212759e-142	0.704533628542769	0.531	0.313	3.85109975470983e-138	NM(Enterocytes)	SLC40A1
548	6.37897591210796e-141	0.703762633196858	0.994	0.972	1.59799725574216e-136	NM(Enterocytes)	MALAT1
549	2.27821330647375e-140	2.31222687842872	0.655	0.533	5.70715215404738e-136	NM(Enterocytes)	FABP1
550	4.25540214272486e-140	0.652955534373515	0.284	0.102	1.066020790774e-135	NM(Enterocytes)	PKIB
551	2.55535221723550e-138	0.611563419444363	0.991	0.967	6.40141283939664e-134	NM(Enterocytes)	PPDPF
552	5.98991167244786e-137	0.827795542715635	0.685	0.457	1.50053277306491e-132	NM(Enterocytes)	GSN
553	7.7426879946974e-135	0.664919978012868	0.942	0.847	1.93962076955165e-130	NM(Enterocytes)	CLDN7
554	3.28545267589822e-130	0.745433286736334	0.653	0.479	8.23038749839264e-126	NM(Enterocytes)	ERO1A
555	5.31796555788698e-128	0.671052728189617	0.85	0.761	1.33220355190627e-123	NM(Enterocytes)	GPRC5A
556	5.96119354486873e-127	0.669526442179001	0.756	0.61	1.49333859492507e-122	NM(Enterocytes)	LMO7
557	1.59005380437524e-126	0.646580478985213	0.621	0.429	3.98324378534041e-122	NM(Enterocytes)	DSC2
558	4.98512721755608e-126	1.16002575109668	0.93	0.927	1.24882421926997e-121	NM(Enterocytes)	TFF3
559	8.88000309340614e-125	0.878384525341518	0.292	0.118	2.22452957492917e-120	NM(Enterocytes)	HRCT1
560	7.40598762025901e-120	0.651046132630972	0.334	0.15	1.85527395875108e-115	NM(Enterocytes)	VSIG2
561	1.334873268666e-117	1.49367679934007	0.315	0.133	3.3439910253352e-113	NM(Enterocytes)	TFF2
562	1.50297285542768e-115	0.79678058970153	0.824	0.759	3.76509730013187e-111	NM(Enterocytes)	S100P
563	2.03092742987177e-115	0.760509645983053	0.845	0.728	5.08767630457178e-111	NM(Enterocytes)	MISP
564	4.56275238729631e-114	0.670116385890491	0.807	0.752	1.1430151005416e-109	NM(Enterocytes)	C4orf3
565	7.00809973173374e-111	0.790108605589022	0.767	0.622	1.75559906379662e-106	NM(Enterocytes)	SLPI
566	4.33533094874857e-110	0.640113595689969	0.763	0.619	1.086043755971e-105	NM(Enterocytes)	CD55
567	1.84473130457713e-108	0.854486865129567	0.54	0.348	4.62123639109617e-104	NM(Enterocytes)	HIST1H1C
568	3.4469373749897e-108	0.626443442353428	0.512	0.312	8.6349228180867e-104	NM(Enterocytes)	ISG20
569	1.8238726614204e-107	0.640848448406005	0.257	0.099	4.56898340412423e-103	NM(Enterocytes)	DUOX2
570	2.68995357616648e-107	0.674358682403809	0.738	0.616	6.73860270365465e-103	NM(Enterocytes)	ASS1
571	4.35383707666213e-107	0.889901987214902	0.737	0.601	1.09067972607463e-102	NM(Enterocytes)	CFDP1
572	6.78942866765396e-106	0.660208012002463	0.488	0.303	1.70081977553399e-101	NM(Enterocytes)	GPA33
573	8.45932191373218e-106	0.798629980455088	0.811	0.734	2.11914473260905e-101	NM(Enterocytes)	MAL2
574	2.04800406076983e-105	1.19450036675691	0.604	0.438	5.1304549726345e-101	NM(Enterocytes)	KRT20
575	1.29651961812673e-104	0.642867294376914	0.992	0.96	3.24791129536928e-100	NM(Enterocytes)	MYL6
576	1.7345313287245e-104	0.944855338166692	0.757	0.642	4.34517443158775e-100	NM(Enterocytes)	CEACAM6
577	1.52464048589731e-103	0.746585638870532	0.441	0.254	3.81937688122134e-99	NM(Enterocytes)	AOC1
578	9.0780685540333e-103	2.59533861194112	0.826	0.801	2.27414695347088e-98	NM(Enterocytes)	PHGR1
579	7.05259740568764e-101	0.87986424418472	0.513	0.324	1.76674617609881e-96	NM(Enterocytes)	SEPP1
580	1.95202750804256e-98	0.67428149771961	0.868	0.781	4.89002411039743e-94	NM(Enterocytes)	ATP1B1
581	2.57647835384209e-95	0.63208177918426	0.782	0.694	6.45433592420982e-91	NM(Enterocytes)	CD59
582	3.12144193736601e-94	0.882335450896697	0.943	0.889	7.81952419729559e-90	NM(Enterocytes)	IFI27
583	1.27020177039385e-88	0.684151763638989	0.639	0.487	3.18198245501364e-84	NM(Enterocytes)	MUC12
584	2.83607686533061e-86	0.719864160484228	0.817	0.686	7.10465615533971e-82	NM(Enterocytes)	C15orf48
585	1.07301482546682e-77	0.685736133950462	0.547	0.405	2.68800943927693e-73	NM(Enterocytes)	CES2
586	2.31583911547505e-69	0.62001324836592	0.654	0.533	5.80140856817656e-65	NM(Enterocytes)	PDZK1IP1
587	3.95667040862287e-67	0.752507929577449	0.999	0.977	9.91185504064115e-63	NM(Enterocytes)	B2M
588	1.45691094493381e-62	0.611769535644389	0.267	0.136	3.64970760815369e-58	NM(Enterocytes)	NDUFA4L2
589	7.81603117191835e-53	1.09920629839625	0.61	0.542	1.95799396887727e-48	NM(Enterocytes)	PRAP1
590	3.50630082385092e-50	0.941633618110156	0.904	0.831	8.78363419382894e-46	NM(Enterocytes)	SRI
591	7.17265301308197e-49	0.67707201598634	0.285	0.172	1.79682130630716e-44	NM(Enterocytes)	CLDN23
592	6.70090166695434e-48	0.649092843175629	0.615	0.517	1.67864287658873e-43	NM(Enterocytes)	ADIRF
593	6.00113140199622e-39	0.675602894450395	0.494	0.406	1.50334342751407e-34	NM(Enterocytes)	C10orf99
594	1.97471921319054e-33	0.678698828010438	0.573	0.514	4.94686910096362e-29	NM(Enterocytes)	SCD
595	2.21544107871826e-27	0.77717222534574	0.459	0.375	5.54990144629711e-23	NM(Enterocytes)	MTRNR2L12
596	2.06062758647523e-26	0.7942587113328	0.402	0.316	5.1620781668791e-22	NM(Enterocytes)	MTRNR2L8
597	1.45503057406873e-15	1.04606083969844	0.289	0.229	3.64499709109957e-11	NM(Enterocytes)	JCHAIN
598	0.000297879270136996	1.39892692381535	0.286	0.273	1	NM(Enterocytes)	MT1E
599	0.000970469061144537	0.955750209621784	0.422	0.421	1	NM(Enterocytes)	IGHA1
600	0.00214879406748086	1.61691116395521	0.493	0.51	1	NM(Enterocytes)	MT2A
