# Supplementary material for: Single-cell transcriptomics in colorectal cancer uncover the potential of metastasis and immune dysregulation of a cell cluster overexpressed PRSS22
Source: Front Immunol. 2025 May 20;16:1586428. doi: 10.3389/fimmu.2025.1586428 (PMC12130013; doi:10.3389/fimmu.2025.1586428)
Supplement: Supplementary file 2 [file DataSheet2.csv]

	features	exp_ncells	r.sq	dev.expl	peaktime	valleytime	pvalue	padjust
FOS	FOS	7325	0.248666971	0.142391469	10.35058859	2.827733873	0	0
SDCBP2	SDCBP2	3683	0.222961111	0.201184423	15.55935181	1.323960715	0	0
IL32	IL32	8005	0.213429073	0.175706797	19.16627668	6.297937782	0	0
S100P	S100P	7130	0.2103075	0.101164673	15.55563416	6.828093026	0	0
TRIB3	TRIB3	3703	0.20061504	0.116996211	13.92115498	19.16627668	0	0	https://link.springer.com/article/10.1007/s11596-022-2655-8
AREG	AREG	7790	0.199594492	0.115611366	15.43275043	1.911554769	0	0
FDFT1	FDFT1	5408	0.192085606	0.067149922	13.16317133	5.500517806	0	0
FXYD3	FXYD3	8384	0.191669504	0.057185651	14.36989466	6.033680983	0	0
ID2	ID2	5963	0.18839206	0.116032668	5.982970539	19.16627668	0	0
GDF15	GDF15	7468	0.187169049	0.098265228	11.68691489	1.323960715	0	0
EBP	EBP	6039	0.186920169	0.063085696	1.323960715	5.42407344	0	0
CSTB	CSTB	8386	0.186098841	0.158806988	19.16627668	6.545986769	0	0
ASS1	ASS1	5906	0.185624029	0.104069125	18.7308217	7.621058098	0	0
ID3	ID3	4128	0.175449007	0.123465714	10.14734879	19.16627668	0	0
CEACAM1	CEACAM1	4105	0.17277361	0.141862181	15.72579171	1.323960715	0	0
TSPAN1	TSPAN1	5192	0.161047733	0.140893937	15.90062772	6.297937782	0	0
FDPS	FDPS	6292	0.160709263	0.053326121	13.32808354	5.864950357	0	0
KRT20	KRT20	4270	0.155541205	0.04184518	15.05293833	1.323960715	0	0
EDN1	EDN1	5347	0.154865358	0.094551627	10.67810141	1.547750525	0	0
INSIG1	INSIG1	4948	0.152570742	0.12454011	14.29322495	4.272262731	0	0
ERO1A	ERO1A	4570	0.15163014	0.186728242	15.4529349	6.469679881	0	0
DDIT4	DDIT4	5181	0.149498176	0.067216736	12.06729721	2.255193099	0	0
CDC42EP5	CDC42EP5	5790	0.148284064	0.046805598	16.70783436	1.323960715	0	0
CDA	CDA	1924	0.147600085	0.204004504	15.72274531	6.663003243	0	0
H1F0	H1F0	4456	0.146778082	0.040185859	15.24801199	19.16627668	0	0
SCD	SCD	4642	0.146598563	0.099911213	13.91338654	5.551062056	0	0
PDZK1IP1	PDZK1IP1	5351	0.144067369	0.147179867	17.12031528	1.323960715	0	0
CD55	CD55	5922	0.137956233	0.123502713	15.55935181	6.041348021	0	0
ACAT2	ACAT2	3188	0.136693265	0.080822692	13.26009993	5.6800826	0	0
ID1	ID1	6050	0.13577027	0.065420889	10.19300405	19.16627668	0	0
SQLE	SQLE	4297	0.13496099	0.052305385	13.91338654	4.272262731	0	0
LMTK3	LMTK3	1989	0.134877242	0.186253217	15.69566676	8.042438224	0	0
CD74	CD74	5967	0.134573662	0.079402623	17.56348072	3.126419878	0	0
CXCL1	CXCL1	6371	0.131913499	0.092694006	16.67902441	3.433712606	0	0
ISG20	ISG20	2962	0.131848505	0.192761606	16.15864905	8.320753398	0	0
CXCL3	CXCL3	7054	0.130210424	0.08419004	11.91142494	3.094077475	0	0
TNFAIP3	TNFAIP3	3901	0.129689987	0.071305661	16.0586362	1.323960715	0	0
MSMO1	MSMO1	3712	0.129450069	0.064174912	13.28026648	6.068364166	0	0
TIMP1	TIMP1	7185	0.128216628	0.104468949	19.16627668	6.378496745	0	0
PLIN2	PLIN2	3988	0.125709108	0.037701163	12.52380291	19.16627668	0	0
EREG	EREG	3925	0.123768571	0.044275024	12.06403417	2.424317568	0	0
PSAT1	PSAT1	2260	0.122420898	0.057838055	1.323960715	9.275620318	0	0
HMGCS1	HMGCS1	4002	0.121724063	0.084536124	13.35686752	3.751224492	0	0
ACSS2	ACSS2	3126	0.119709768	0.058545677	13.59131652	4.188942753	0	0
SERPINB5	SERPINB5	3137	0.117913035	0.080333126	15.5461213	6.208696979	0	0
HMGCS2	HMGCS2	1541	0.116171548	0.149579764	9.488722516	19.16627668	0	0
SERPINH1	SERPINH1	3705	0.115616325	0.107041663	11.65919049	3.324634833	0	0
MVD	MVD	3390	0.11398178	0.047066279	13.35972369	8.784800279	0	0
PCK1	PCK1	2456	0.113913001	0.14969148	10.45408107	19.16627668	0	0
KRT7	KRT7	2846	0.113455184	0.185101028	15.77186242	8.173243344	0	0
CD59	CD59	6516	0.112348024	0.166826893	19.16627668	6.056284287	0	0
CXCL8	CXCL8	6154	0.112219886	0.099976267	15.81330301	3.822333877	0	0
KRT23	KRT23	3222	0.112152337	0.050520321	15.92845595	2.82113175	0	0
SLPI	SLPI	6102	0.110093406	0.098179766	19.16627668	6.14548028	0	0
GCNT3	GCNT3	1845	0.109617636	0.158334978	16.10730058	7.201789554	0	0
PLAC8	PLAC8	3317	0.108013737	0.130359217	19.16627668	6.770175117	0	0
LAMC2	LAMC2	3960	0.105720275	0.137994107	15.64029535	1.323960715	0	0
PRSS22	PRSS22	3432	0.105066102	0.15287088	15.68595488	1.323960715	0	0
KLK10	KLK10	2068	0.103816486	0.273964107	15.93917279	8.621458904	0	0
SLC6A8	SLC6A8	2824	0.102768295	0.112115046	15.43275043	1.323960715	0	0
NDRG1	NDRG1	4153	0.102165472	0.123746512	15.01167463	8.222989484	0	0
LEFTY1	LEFTY1	3037	0.10214574	0.09096216	9.63063436	1.323960715	0	0
RPS4Y1	RPS4Y1	2537	0.101513792	0.015078092	8.676530849	19.16627668	0	0
ZFAND2A	ZFAND2A	4402	0.100839889	0.118263152	11.36238898	19.16627668	0	0
CKB	CKB	5812	0.099605998	0.06498469	13.96569211	17.35818127	0	0
ANXA1	ANXA1	3807	0.099465099	0.116578713	15.7054665	7.885452047	0	0
PRSS23	PRSS23	3910	0.098337767	0.044776615	13.4795716	5.636685989	0	0
HLA-DRA	HLA-DRA	4070	0.098263138	0.072178465	17.58824465	14.08689932	0	0
WARS	WARS	2127	0.098249957	0.095047841	17.55475783	7.418056961	0	0
CXCL2	CXCL2	6238	0.096660054	0.111114914	11.63626799	2.994543598	0	0
SLC40A1	SLC40A1	3168	0.096372142	0.045543002	15.23989358	7.925330067	0	0
C15orf48	C15orf48	6579	0.096218939	0.029121711	16.90515504	5.714760967	0	0
MUC1	MUC1	3708	0.095956282	0.10091339	16.10755831	1.323960715	0	0
AGR2	AGR2	8197	0.095560588	0.028715222	19.16627668	5.923465615	0	0
DUSP2	DUSP2	3046	0.095540893	0.085229935	11.05604861	3.152977355	0	0
CCL20	CCL20	5147	0.09553536	0.054447375	12.44745423	4.818812	0	0
TYMP	TYMP	2794	0.093784614	0.089531064	17.34349036	8.488632968	0	0
HLA-DPA1	HLA-DPA1	2462	0.092966124	0.080070085	17.57167229	14.27777226	0	0
IRS2	IRS2	4232	0.092733353	0.051034585	11.12747522	19.16627668	0	0
LCN2	LCN2	6962	0.091888743	0.113964511	17.54588003	6.72381026	0	0
TGM2	TGM2	1118	0.091175381	0.158611094	17.04128033	9.682653525	0	0
ADIRF	ADIRF	5130	0.090684558	0.032982847	3.681839146	11.81165851	0	0
BAG3	BAG3	3270	0.088285363	0.139508726	11.51090479	19.16627668	0	0
RGMB	RGMB	1386	0.087754464	0.130669446	10.67534102	19.16627668	0	0
HES1	HES1	5501	0.086773346	0.123273413	5.882159885	2.599630266	0	0
FGFBP1	FGFBP1	2994	0.086666018	0.095496115	15.21307047	4.134219754	0	0
AC004556.1	AC004556.1	1472	0.086206677	0.019870384	1.323960715	5.227620801	0	0
UPP1	UPP1	3001	0.085944245	0.077039952	15.68038298	7.512752997	0	0
ADH1C	ADH1C	917	0.084463927	0.309005209	8.857042012	19.16627668	0	0
HLA-DRB1	HLA-DRB1	3183	0.083254128	0.083008507	17.57706791	2.855317731	0	0
TIMP2	TIMP2	1091	0.08244351	0.260153893	15.86559808	8.761943693	0	0
TIMP3	TIMP3	1807	0.08215431	0.053295834	12.51743976	19.16627668	0	0
C4BPB	C4BPB	1239	0.080423759	0.144542145	16.38753219	8.616002207	0	0
BIRC3	BIRC3	3166	0.080347663	0.092849165	15.9525903	1.323960715	0	0
KLK6	KLK6	1938	0.077808063	0.164257248	19.16627668	7.958667988	0	0
BAMBI	BAMBI	2456	0.07743835	0.081557539	11.68691489	3.27376256	0	0
GADD45B	GADD45B	4430	0.077085394	0.092139052	11.26159064	2.610568057	0	0
KLF2	KLF2	2359	0.076505306	0.091100383	15.66702221	3.201800837	0	0
FABP1	FABP1	5165	0.07610535	0.042668891	2.600710869	6.306019399	0	0
CTGF	CTGF	2872	0.075451686	0.083786459	12.50125607	1.323960715	0	0
CLIC3	CLIC3	1617	0.075301325	0.167077464	15.55007721	1.323960715	0	0
SELENBP1	SELENBP1	3798	0.074990553	0.076015511	9.632174165	19.16627668	0	0
CA9	CA9	2080	0.074758607	0.058568207	13.62956338	7.11144845	0	0
TPPP3	TPPP3	2565	0.074424674	0.011674078	15.43275043	1.323960715	0	0
RARRES3	RARRES3	2180	0.073683217	0.086389597	17.62953001	8.009642486	0	0
PIGR	PIGR	5343	0.073230883	0.046195294	8.774939116	19.16627668	0	0
SPON2	SPON2	1750	0.073140302	0.047164893	15.55935181	4.40959933	0	0
F3	F3	3445	0.072977517	0.104766229	15.61459467	1.323960715	0	0
RBP1	RBP1	1619	0.072860104	0.116017532	19.16627668	8.758314879	0	0
UBD	UBD	707	0.072730764	0.156596003	17.54588003	14.02397814	0	0
HSPA1B	HSPA1B	5852	0.072524253	0.110744243	11.43039275	2.872491241	0	0
CYR61	CYR61	2251	0.071936856	0.083170937	11.65582112	1.323960715	0	0
TFF3	TFF3	8780	0.071864862	0.059737227	14.98584276	1.323960715	0	0
HSPA6	HSPA6	1587	0.07180366	0.11829876	11.57476419	19.16627668	0	0
DDIT3	DDIT3	3435	0.071398282	0.056988165	11.64287348	19.16627668	0	0
ING1	ING1	2964	0.071137238	0.050724076	11.54104357	19.16627668	0	0
AKR1C3	AKR1C3	2710	0.07067526	0.025214893	1.323960715	15.81256158	0	0
MYL9	MYL9	1707	0.068550936	0.057369588	19.16627668	8.269912109	0	0
MMP7	MMP7	3069	0.06833648	0.217552552	19.16627668	7.179633694	0	0
XIST	XIST	2295	0.068318762	0.028506092	6.041348021	1.323960715	0	0
SPINK1	SPINK1	6119	0.067626355	0.004710734	3.497577457	19.16627668	0	0
SMOC2	SMOC2	1144	0.066499741	0.124431069	10.94880708	19.16627668	0	0
RAB20	RAB20	3249	0.066256388	0.012501111	11.3574152	6.122532318	0	0
CAV2	CAV2	1042	0.066061352	0.175449457	15.68595488	9.368238511	0	0
ZNF165	ZNF165	1861	0.065233914	0.077461167	15.55007721	19.16627668	0	0
PTPRO	PTPRO	1184	0.064951959	0.060612519	10.12977495	15.43275043	0	0
ISG15	ISG15	5482	0.064458243	0.168785778	17.09259331	8.546087025	0	0
ANKRD37	ANKRD37	2394	0.063624737	0.045001091	11.08399972	19.16627668	0	0
HSPB1	HSPB1	7893	0.063218104	0.054254018	11.64287348	2.89213742	0	0
RCAN1	RCAN1	2183	0.063213902	0.070398249	15.64579953	19.16627668	0	0
KLK1	KLK1	3459	0.063019331	0.012002756	4.954953098	1.323960715	0	0
PHGDH	PHGDH	1612	0.062190854	0.026979664	1.323960715	9.034876519	0	0
PLAU	PLAU	2134	0.061888971	0.072956861	16.07816494	1.323960715	0	0
TPM2	TPM2	2362	0.061078288	0.022221363	1.323960715	9.351587681	0	0
FGGY	FGGY	3160	0.060658938	0.011148303	9.784895687	1.323960715	0	0
OLFM4	OLFM4	3903	0.060379839	0.028147584	9.082932355	15.43275043	0	0
SAA1	SAA1	943	0.058337953	0.227403998	17.69079212	7.912447059	0	0
DUSP4	DUSP4	2514	0.057525735	0.07800244	15.58991252	3.056405145	0	0
RP1-122P22.4	RP1-122P22.4	1467	0.057447117	0.120645316	15.5461213	7.102550826	0	0
APOL1	APOL1	1154	0.057297315	0.201768565	16.39785791	8.484552885	0	0
NKD1	NKD1	2004	0.05603975	0.076344915	11.76406594	19.16627668	0	0
HLA-DPB1	HLA-DPB1	2211	0.055968247	0.073408932	17.42349229	1.349018824	0	0
KRT17	KRT17	2128	0.05550324	0.156444049	15.87358464	8.479652237	0	0
FBXO2	FBXO2	946	0.054537002	0.027278224	19.16627668	8.960016493	0	0
FSTL3	FSTL3	1222	0.053169319	0.153919648	15.84070574	3.056405145	0	0
MSLN	MSLN	1829	0.051807848	0.182294477	15.91275748	8.301962762	0	0
ICAM1	ICAM1	1098	0.051647932	0.1054764	16.87481675	19.16627668	0	0
DUOX2	DUOX2	1058	0.051519341	0.155437545	16.29132129	1.323960715	0	0
SLC6A14	SLC6A14	812	0.050748877	0.117499122	16.74354907	1.323960715	0	0
C10orf10	C10orf10	1751	0.05019344	0.076692833	11.51090479	1.323960715	0	0
NXPE4	NXPE4	497	0.050111795	0.230303976	9.159715275	18.01133174	0	0
FADS2	FADS2	615	0.049512013	0.06379596	12.88043838	5.091228205	0	0
KLK7	KLK7	756	0.049103977	0.19804291	16.00370443	8.437129745	0	0
BNIP3	BNIP3	1597	0.048393566	0.02318758	12.84690903	19.16627668	0	0
CPE	CPE	1382	0.047641577	0.037336508	15.87358464	7.453936743	0	0
ACHE	ACHE	1344	0.047639512	0.10937838	15.77186242	1.323960715	0	0
KLK11	KLK11	939	0.047534989	0.209497362	15.82517008	7.089308261	0	0
PRKCDBP	PRKCDBP	908	0.047103653	0.125023674	17.0803711	8.105922897	0	0
HLA-DRB5	HLA-DRB5	817	0.046923087	0.094317874	17.59439053	7.739174071	0	0
NPW	NPW	1169	0.046633171	0.0237949	11.7503199	17.52283478	0	0
SOD3	SOD3	4800	0.046479239	0.017077005	12.10890754	6.962996534	0	0
MTRNR2L1	MTRNR2L1	1614	0.046469659	0.026366747	6.565869158	19.16627668	0	0
CXCL14	CXCL14	1772	0.046351668	0.078746939	16.31603299	1.323960715	0	0
ZG16B	ZG16B	3224	0.046268949	0.017904512	11.66438354	7.455057047	0	0
DNAJB4	DNAJB4	1226	0.046143673	0.100894368	11.39806125	19.16627668	0	0
PMP22	PMP22	1462	0.046140415	0.071924496	15.43275043	1.323960715	0	0
RAMP1	RAMP1	2252	0.045743911	0.103350988	15.95884438	8.690507797	0	0
SAA2	SAA2	436	0.045683362	0.332854182	17.62953001	7.34364292	0	0
ARHGDIG	ARHGDIG	505	0.043835301	0.079998304	13.34471277	5.789315344	0	0
PDGFRA	PDGFRA	456	0.043254064	0.10272496	9.44780039	19.16627668	0	0
SEPP1	SEPP1	3085	0.042973229	0.021731437	15.06992764	1.323960715	0	0
CXCL11	CXCL11	547	0.042608756	0.211835478	17.6183614	8.272644052	0	0
RP1-313I6.12	RP1-313I6.12	2457	0.04191895	0.052329177	15.55935181	19.16627668	0	0
ALDH1A1	ALDH1A1	1279	0.041461803	0.037371178	1.323960715	15.81256158	0	0
CLDN2	CLDN2	1460	0.04082316	0.033993112	11.57476419	15.43275043	0	0
ANXA13	ANXA13	1678	0.040810315	0.009113155	19.16627668	8.185511508	-3.97E-06	-0.001972131
HIST1H1C	HIST1H1C	3141	0.040069216	0.046594321	15.65839907	8.169035235	0	0
APCDD1	APCDD1	1002	0.040041407	0.057075974	11.66438354	1.49418958	0	0
IL1RN	IL1RN	1000	0.039595904	0.155918205	16.1613912	8.435809189	0	0
AKAP12	AKAP12	703	0.039297431	0.187391495	15.63164278	9.608386269	0	0
SRGN	SRGN	1957	0.038834203	0.028771915	12.05792007	9.058448045	0	0
RP11-462G2.1	RP11-462G2.1	1624	0.038542153	0.01359216	1.323960715	9.460488114	0	0
S100A2	S100A2	2161	0.038165277	0.196321078	15.64912319	8.458404353	0	0
RNF186	RNF186	1613	0.038081898	0.02584768	15.55935181	1.323960715	0	0
MT1E	MT1E	2528	0.038066235	0.050178777	9.084643137	19.16627668	0	0
COL9A3	COL9A3	1451	0.037299552	0.054886372	11.53421618	19.16627668	0	0
RGS16	RGS16	1148	0.037058437	0.081661899	11.36238898	2.00955309	0	0
TUBA1A	TUBA1A	2094	0.036980874	0.049275759	11.63626799	2.489990952	0	0
NOS2	NOS2	386	0.036227514	0.111553403	17.07163942	19.16627668	0	0
CLU	CLU	1476	0.036127376	0.04070792	11.64287348	1.323960715	0	0
CDKN2A	CDKN2A	1056	0.035938163	0.167081822	15.85688531	9.150324164	0	0
PARD6G-AS1	PARD6G-AS1	777	0.03591296	0.049150947	11.52129517	19.16627668	0	0
VSIG2	VSIG2	1340	0.035390975	0.07529945	9.470295659	1.323960715	0	0
DHRS9	DHRS9	327	0.034959824	0.276273801	16.04184031	9.32046475	0	0
RGS2	RGS2	1195	0.0348736	0.102732869	11.44008111	2.325452242	0	0
PCCA	PCCA	2081	0.034436955	0.013785082	1.323960715	6.09496669	0	0
MT1G	MT1G	3370	0.034066222	0.048269653	9.333900916	19.16627668	0	0
NMU	NMU	807	0.033928379	0.121772193	19.16627668	6.824503715	0	0
SDR16C5	SDR16C5	769	0.033868003	0.153939245	15.90152255	6.561606013	0	0
DUOXA2	DUOXA2	625	0.033821621	0.222732309	16.52212708	8.329868027	0	0
MT1X	MT1X	4199	0.032955813	0.017012131	14.44776155	18.66091103	0	0
RASD1	RASD1	1111	0.032689428	0.121019081	6.041348021	2.223847117	0	0
TACSTD2	TACSTD2	3057	0.03241686	0.133723595	15.70334024	8.024333448	0	0
EGLN3	EGLN3	1722	0.032258609	0.044893427	15.31924621	8.142149242	0	0
AKR1B10	AKR1B10	445	0.032116607	0.113785342	1.638700447	5.975887687	0	0
NNMT	NNMT	423	0.032096276	0.183482279	17.83855688	8.348128805	0	0
CRIP2	CRIP2	1297	0.031804946	0.105158898	15.6917395	8.438552715	0	0
RP11-295M3.4	RP11-295M3.4	1053	0.031603555	0.00960557	10.65079878	1.323960715	8.52E-06	0.000554021
MX1	MX1	1207	0.030916388	0.072552174	17.16410366	8.446333408	0	0
MXRA5	MXRA5	291	0.030562802	0.208034224	16.59327436	11.65364541	0	0
IDO1	IDO1	181	0.029954342	0.415042701	17.43897817	3.145394159	0	0
PDK4	PDK4	1147	0.029949803	0.093076257	10.18947489	19.16627668	0	0
RBP4	RBP4	1064	0.029853361	0.047656129	1.323960715	7.99402317	0	0
MT2A	MT2A	4540	0.029804174	0.011435726	14.41822589	19.16627668	0	0
LYZ	LYZ	4370	0.02967711	0.019812646	19.16627668	6.72381026	0	0
SLC26A2	SLC26A2	1238	0.029156096	0.102909125	9.507258799	19.16627668	0	0
IGF2	IGF2	1215	0.029040578	0.022370104	11.90868133	15.76006614	0	0
LGALS1	LGALS1	3235	0.028789653	0.090879549	19.16627668	8.194248066	0	0
CSTA	CSTA	524	0.028455809	0.044950806	1.323960715	9.705751081	0	0
TNNT1	TNNT1	612	0.027958176	0.074248527	15.56294965	8.709345568	0	0
PLA2G2A	PLA2G2A	2644	0.027675715	0.046246243	17.67412278	6.306019399	0	0
RGCC	RGCC	2666	0.027466384	0.050398437	15.6773673	1.323960715	0	0
SERPINA1	SERPINA1	2688	0.027412012	0.048950177	17.30061076	8.72615964	0	0
TFF1	TFF1	3706	0.027043818	0.128023262	15.63765128	8.645935898	0	0
CD109	CD109	383	0.02684386	0.114408314	15.68038298	9.190189961	0	0
B3GNT7	B3GNT7	1057	0.026789933	0.115664719	8.788146887	5.255013048	0	0
CTSE	CTSE	574	0.026573542	0.175284153	19.16627668	6.196222287	0	0
APOL2	APOL2	855	0.026563472	0.094446288	16.91275187	8.287848264	0	0
KRT6B	KRT6B	867	0.026534879	0.14914664	19.16627668	6.378496745	0	0
HULC	HULC	1449	0.026455517	0.007220775	1.323960715	19.16627668	-3.51E-07	-0.000172786
RRAD	RRAD	757	0.026405853	0.047998083	11.03711942	1.323960715	0	0
UPK3A	UPK3A	522	0.02462745	0.034162033	13.53352295	5.835267607	0	0
S100A4	S100A4	5367	0.024544522	0.211991219	15.78391453	8.222989484	0	0
TOX3	TOX3	2540	0.023510835	0.057996642	11.69238344	3.398583663	0	0
HILPDA	HILPDA	1989	0.023421817	0.016539137	5.632756979	8.484552885	0	0
L1TD1	L1TD1	687	0.023321461	0.080239902	11.31392252	15.94259483	0	0
FN1	FN1	1088	0.023187594	0.079924836	11.15237206	19.16627668	0	0
ECM1	ECM1	985	0.023086491	0.123018947	15.56952231	1.323960715	0	0
WFDC3	WFDC3	547	0.022973042	0.116227869	15.55935181	1.323960715	0	0
CTH	CTH	681	0.022753585	0.030986177	15.41466678	8.175790398	0	0
HMOX1	HMOX1	871	0.022576414	0.048012454	13.68759169	5.220797466	0	0
RARRES1	RARRES1	1098	0.022342462	0.015679601	17.22865052	5.446012911	0	0
MUC5B	MUC5B	2123	0.022320971	0.012801874	6.068364166	1.323960715	0	0
RASL11A	RASL11A	866	0.022275687	0.046359144	11.36091542	15.56952231	0	0
NUPR1	NUPR1	3702	0.021853698	0.024105428	5.240057056	16.68461547	0	0
AQP5	AQP5	977	0.021037295	0.018523148	19.16627668	8.714043804	0	0
NPTX2	NPTX2	906	0.020883088	0.033863289	15.81256158	1.323960715	0	0
C11orf96	C11orf96	524	0.02087622	0.04448872	15.17376752	1.323960715	0	0
CEACAM7	CEACAM7	470	0.020176554	0.072365417	16.88068922	6.5961809	0	0
SLC26A3	SLC26A3	941	0.019458404	0.031537772	11.91482165	1.323960715	0	0
S100A9	S100A9	1730	0.019159713	0.086348395	17.77255867	7.670308846	0	0
PI3	PI3	3000	0.019004926	0.161035399	19.16627668	6.903627454	0	0
UNC5B-AS1	UNC5B-AS1	340	0.018750256	0.072929473	15.55007721	19.16627668	0	0
ALDOB	ALDOB	779	0.01831453	0.002567346	19.16627668	1.323960715	0.014620816	0.409382856
HBA2	HBA2	988	0.017994288	0.031348174	11.74533061	15.81755394	0	0
VIM	VIM	1459	0.017599576	0.016727311	12.04394048	19.16627668	0	0
DMBT1	DMBT1	1011	0.017576751	0.015867932	19.16627668	1.323960715	-5.31E-06	-0.002651476
TM4SF20	TM4SF20	501	0.017532439	0.199243065	17.27148775	1.323960715	0	0
PKIB	PKIB	1066	0.017481113	0.04350528	15.78255855	6.041348021	0	0
C3	C3	245	0.01735635	0.189987737	17.27353559	7.780702555	0	0
IFI6	IFI6	3666	0.017191422	0.111532523	19.16627668	8.198813666	0	0
NDUFA4L2	NDUFA4L2	1258	0.017021204	0.062575369	14.4576249	8.889466773	0	0
NOTUM	NOTUM	482	0.016704883	0.106904456	11.68536319	2.939745181	0	0
AC006262.5	AC006262.5	237	0.016590135	0.231152158	15.90484288	9.183513104	0	0
MT1M	MT1M	647	0.016530724	0.088660402	9.471154327	1.323960715	0	0
SOCS2	SOCS2	986	0.016366034	0.006525636	11.49724522	19.16627668	0.000180146	0.009187445
CD70	CD70	507	0.016312806	0.066604323	19.16627668	8.478206172	0	0
VNN1	VNN1	293	0.016175784	0.336597529	16.31443005	8.488632968	0	0
KRT6A	KRT6A	247	0.016162454	0.327646348	19.16627668	6.713905412	0	0
CA2	CA2	1048	0.015952647	0.105693603	9.669887684	19.16627668	0	0
CCL3	CCL3	2201	0.015829688	0.026392949	12.21546516	1.323960715	0	0
IL1B	IL1B	1120	0.015760437	0.020651048	15.11346491	8.898127643	0	0
CCL4	CCL4	1754	0.015703637	0.025670973	12.20490847	9.136351289	0	0
CST7	CST7	443	0.015579806	0.114463808	19.16627668	1.323960715	0	0
PTGS2	PTGS2	798	0.015578433	0.120299093	16.03187965	8.074883549	0	0
RP11-1143G9.4	RP11-1143G9.4	1576	0.015467248	0.022237052	19.16627668	9.015569411	0	0
HSPA1A	HSPA1A	3892	0.015464433	0.08108542	11.20829806	2.783685754	0	0
AC004754.3	AC004754.3	251	0.015190284	0.067183582	13.63104544	6.443055378	0	0
CCL3L3	CCL3L3	1631	0.015028422	0.02554813	12.21846658	8.578401637	0	0
RARRES2	RARRES2	1929	0.014936725	0.044486619	8.463235052	13.09439761	0	0
MUC5AC	MUC5AC	598	0.014467003	0.063977239	16.27272638	8.432666469	0	0
ARL4D	ARL4D	278	0.01438697	0.101752867	10.89218568	19.16627668	0	0
RBP2	RBP2	802	0.014343449	0.017303372	1.323960715	19.16627668	0	0
AQP3	AQP3	1313	0.014318309	0.047259508	15.59722937	8.011375089	0	0
SPRR2D	SPRR2D	198	0.0140574	0.343456619	16.089106	1.323960715	0	0
TNC	TNC	279	0.013853902	0.131552495	15.63026801	1.323960715	0	0
ID4	ID4	717	0.013827842	0.048449233	11.60616596	1.323960715	0	0
HLA-DQA1	HLA-DQA1	626	0.013823159	0.154402761	17.40905148	8.320079826	0	0
TFF2	TFF2	1107	0.013697494	0.200610585	19.16627668	8.114696922	0	0
RSAD2	RSAD2	293	0.013636059	0.225229943	16.24232901	7.655392056	0	0
LCN15	LCN15	1280	0.01361795	0.016120319	12.40817907	19.16627668	0	0
SERPINE1	SERPINE1	443	0.013507879	0.054443541	11.9231653	1.323960715	0	0
G0S2	G0S2	1783	0.013331112	0.021839639	11.79823657	1.323960715	0	0
NRN1	NRN1	452	0.012743373	0.044185989	13.69347961	19.16627668	0	0
CES1	CES1	149	0.012705347	0.124816714	11.27403204	19.16627668	0	0
REN	REN	153	0.012636429	0.140543795	14.50919311	5.63850846	0	0
EGR4	EGR4	358	0.012528698	0.077299958	11.23487236	19.16627668	0	0
REG1A	REG1A	2141	0.012423334	0.035077591	10.69497026	15.19666319	0	0
RP11-817J15.2	RP11-817J15.2	115	0.012198875	0.204243774	16.87236239	1.323960715	0	0
PRSS33	PRSS33	580	0.012018509	0.044611316	11.7008956	1.323960715	0	0
MT1A	MT1A	421	0.011835158	0.062649415	7.678140832	19.16627668	0	0
LGALS2	LGALS2	539	0.011551015	0.104064349	9.161675365	12.29475311	0	0
PSCA	PSCA	195	0.011227678	0.385465412	16.19241005	1.323960715	0	0
IGFBP3	IGFBP3	440	0.011205022	0.113719888	16.37310611	1.323960715	0	0
MMP1	MMP1	340	0.01114989	0.14743469	16.56858504	8.510409889	0	0
NXPH4	NXPH4	836	0.011105789	0.050612969	14.40168985	8.287848264	0	0
IGFBP1	IGFBP1	150	0.010946442	0.191920103	15.65564991	1.323960715	0	0
CCL4L2	CCL4L2	1333	0.010777233	0.028661135	12.27630825	1.323960715	0	0
BST2	BST2	2410	0.010550876	0.032856393	18.80711086	8.311359853	0	0
PCSK1N	PCSK1N	999	0.01048443	2.89E-06	19.16627668	1.323960715	0.483107959	1
PLA2G2F	PLA2G2F	90	0.010439197	0.299215761	16.36349461	1.323960715	0	0
CCK	CCK	164	0.01043394	0.149401856	15.72274531	8.859645205	0	0
SPIB	SPIB	105	0.010136606	0.311712178	9.424964162	17.45464503	0	0
SPRR2A	SPRR2A	180	0.009910851	0.309730882	16.50397176	9.743009528	0	0
TYW5	TYW5	824	0.009893315	0.007153086	1.323960715	19.16627668	9.91E-06	0.000614412
CXCL10	CXCL10	220	0.00986107	0.229090076	17.70449735	14.50740245	0	0
RND2	RND2	60	0.009773597	0.171340389	13.15363519	9.942390777	-1.80E-06	-0.000889777
IFIT3	IFIT3	500	0.009668583	0.126374903	17.17889585	8.249038492	0	0
REG4	REG4	2099	0.009145658	0.025347295	19.16627668	7.972553281	0	0
WFDC2	WFDC2	2526	0.009107829	0.017598917	16.18158547	13.15438835	0	0
TAGLN	TAGLN	749	0.009101349	0.096147129	19.16627668	8.196271549	0	0
C6orf15	C6orf15	327	0.009012259	0.229289876	16.46742934	1.323960715	0	0
KRT86	KRT86	286	0.008922637	0.066227908	15.52696614	8.145754942	0	0
GADD45G	GADD45G	1150	0.008808479	0.087638555	5.854888798	19.16627668	0	0
IGFL2	IGFL2	543	0.008694175	0.075522813	19.16627668	9.227945292	0	0
IGHA2	IGHA2	1336	0.008630824	0.113619198	6.985327668	17.08821756	0	0
HBA1	HBA1	400	0.008619249	0.044906746	12.13620211	19.16627668	0	0
MT1H	MT1H	493	0.008544444	0.051127149	9.299371283	19.16627668	0	0
CALB1	CALB1	267	0.008324925	0.057448079	1.323960715	7.859370424	0	0
KRT16	KRT16	403	0.008245961	0.292768398	15.93917279	8.311359853	0	0
TCN1	TCN1	349	0.008232847	0.106142001	19.16627668	8.399271382	0	0
CA4	CA4	269	0.008168466	0.085114708	9.816855261	19.16627668	0	0
IGFBP6	IGFBP6	497	0.00772114	0.132677747	19.16627668	9.627997022	0	0
KRTAP3-1	KRTAP3-1	299	0.007467553	0.081456994	11.90007594	2.912795107	0	0
CCL5	CCL5	667	0.007333579	0.034767105	11.7008956	3.564880021	0	0
MAGEA3	MAGEA3	90	0.007245892	0.052050046	1.323960715	19.16627668	0.00552419	0.198870829
SPINK5	SPINK5	435	0.007190882	0.049996209	9.739811136	1.323960715	0	0
CRYAB	CRYAB	810	0.007177842	0.100802312	11.56753698	2.354069683	0	0
CSF2	CSF2	96	0.007136474	0.225944021	16.47168044	5.636685989	0	0
IGHG4	IGHG4	2926	0.007130858	0.016107399	6.001589556	9.590095446	0	0
UGT2B17	UGT2B17	73	0.007104722	0.417093496	8.83120173	19.16627668	0	0
IGKC	IGKC	6619	0.007060413	0.036145104	5.260803107	17.60104603	0	0
TNFRSF11B	TNFRSF11B	471	0.007010284	0.070726426	15.60084787	1.323960715	0	0
OVOS2	OVOS2	128	0.00700595	0.220818648	16.16706053	10.11708263	0	0
MUC6	MUC6	474	0.006998911	0.037068442	15.41116338	7.910929896	0	0
PPBP	PPBP	330	0.006895174	0.105646	19.16627668	11.03491195	0	0
LYPD8	LYPD8	688	0.006843948	0.03064086	9.660712563	19.16627668	0	0
WIF1	WIF1	248	0.006735992	0.067792932	11.27403204	1.323960715	0	0
CST6	CST6	229	0.006554135	0.260128017	15.93917279	8.803641623	0	0
PCP4	PCP4	514	0.006211068	0.048305319	12.0204019	8.310116323	0	0
EDN2	EDN2	297	0.00614012	0.03413211	13.22315926	1.323960715	-9.45E-07	-0.000466044
LINC00520	LINC00520	170	0.006115602	0.386321717	15.70334024	9.708072792	0	0
AKR1C2	AKR1C2	207	0.006087443	0.005242314	1.323960715	19.16627668	0.052518858	1
FOXC2	FOXC2	87	0.006035802	0.175947368	15.08341002	1.323960715	0	0
HOXB8	HOXB8	1419	0.005967299	0.044130937	11.39219037	14.53843675	0	0
PRSS56	PRSS56	34	0.005783953	0.320023712	11.3574152	1.323960715	2.88E-06	0.000196107
LY6D	LY6D	318	0.005772333	0.192742795	16.42499322	7.867812791	0	0
SPRR1B	SPRR1B	172	0.005632877	0.399525384	16.25396508	6.663003243	0	0
SPRR3	SPRR3	197	0.005566388	0.444382075	19.16627668	6.122532318	0	0
GP2	GP2	96	0.005545371	0.150106132	10.65565938	19.16627668	0	0
HSPB3	HSPB3	46	0.005484858	0.087915167	19.16627668	8.210610377	0.000425445	0.019570465
GAST	GAST	129	0.005345479	0.290015351	16.09768918	6.663003243	0	0
CA7	CA7	102	0.005284977	0.322992253	9.739008724	18.16101032	0	0
MROH8	MROH8	259	0.005201913	0.00462914	1.323960715	19.16627668	0.036641265	0.91603162
ANPEP	ANPEP	685	0.005107165	0.021628932	3.886286828	1.323960715	-1.51E-06	-0.000744417
IFNG	IFNG	151	0.00502778	0.186842473	12.0204019	1.323960715	0	0
IGHG3	IGHG3	2803	0.00461095	0.054696056	6.607498917	9.777404142	0	0
CXCL6	CXCL6	140	0.004434596	0.303636494	16.31996186	6.116732189	0	0
REG3A	REG3A	412	0.004413904	0.085225247	10.62861096	13.99696448	0	0
IFIT2	IFIT2	279	0.004303877	0.085175189	16.85253954	19.16627668	0	0
MZB1	MZB1	375	0.004298584	0.060934202	5.92798185	1.323960715	0	0
IGHG1	IGHG1	2013	0.004241989	0.048636079	6.003337163	19.16627668	0	0
PLAT	PLAT	132	0.004239382	0.225328141	16.21138703	1.323960715	0	0
TUBB2B	TUBB2B	169	0.004093506	0.076115913	11.93537875	19.16627668	3.14E-06	0.000207495
CLDN10	CLDN10	87	0.004086583	0.021187131	19.16627668	1.323960715	0.01012277	0.303683108
NCCRP1	NCCRP1	45	0.004044928	0.395284974	17.88979404	10.20721857	0	0
GREM1	GREM1	134	0.004008263	0.031585356	15.00440438	1.323960715	0.000821714	0.03451198
NR0B2	NR0B2	504	0.003929626	0.040903378	11.11712929	19.16627668	0	0
CCL26	CCL26	452	0.003927353	0.051407877	19.16627668	7.569329987	0	0
LTB	LTB	454	0.003871676	0.052519503	17.29336571	3.232908937	0	0
GS1-600G8.5	GS1-600G8.5	73	0.003866271	0.177423788	15.55935181	6.418884947	0	0
CSF3	CSF3	106	0.003808959	0.033125264	8.859017944	1.323960715	0.017723196	0.478526279
IGHA1	IGHA1	4043	0.003522896	0.109095489	6.041348021	16.95219954	0	0
DEFA6	DEFA6	403	0.003404992	0.134906968	11.93537875	18.90256248	0	0
AK8	AK8	148	0.003147392	0.044584862	19.16627668	10.05239986	2.06E-05	0.001214126
SNCG	SNCG	121	0.003036721	0.331670039	15.84503045	8.068213108	0	0
AKR1C1	AKR1C1	122	0.003034359	0.003412088	19.16627668	1.323960715	0.16010968	1
SLC14A1	SLC14A1	74	0.002927329	0.05322787	19.16627668	1.323960715	0.000547393	0.024632684
CA1	CA1	115	0.002835872	0.414815295	3.855970327	19.16627668	0	0
FAM25A	FAM25A	43	0.002749015	0.388479083	17.75057024	9.102049058	0	0
SPP1	SPP1	934	0.002671135	0.027026928	12.38739183	8.943640908	0	0
IGLC2	IGLC2	3876	0.002440806	0.142587746	7.260078393	17.08225275	0	0
ANGPT2	ANGPT2	98	0.002420089	9.31E-07	1.323960715	19.16627668	0.693149485	1
EPHB6	EPHB6	46	0.002363699	0.249668048	15.8514923	1.323960715	-5.13E-06	-0.002553922
GPX3	GPX3	320	0.00235496	0.055220154	17.4227201	6.196222287	0	0
RP11-669N7.2	RP11-669N7.2	43	0.002286707	3.59E-06	19.16627668	1.323960715	0.4442866	1
HLA-DQA2	HLA-DQA2	116	0.002274335	0.027560903	19.16627668	1.323960715	0.000764581	0.032876996
DEFB4A	DEFB4A	28	0.002253366	0.493619875	16.84452334	19.16627668	-2.04E-06	-0.001010562
C17orf78	C17orf78	9	0.002135585	0.302251414	13.94990736	19.16627668	0.043519856	1
DKK1	DKK1	100	0.002078623	0.127660749	11.65919049	7.803535306	3.97E-05	0.002261346
FGF20	FGF20	17	0.002054934	0.334659621	11.68457144	1.323960715	0.002538187	0.098989278
ANGPTL4	ANGPTL4	845	0.00199271	0.099783674	5.772358822	2.1824487	0	0
CD79A	CD79A	154	0.00180176	0.011797751	9.218516669	19.16627668	0.03738806	0.91603162
KCNC2	KCNC2	41	0.001771443	1.25E-07	9.950724635	19.16627668	0.907889316	1
SPRR2E	SPRR2E	13	0.001724182	0.173190131	19.16627668	1.323960715	0.007476498	0.261677418
AP000692.10	AP000692.10	327	0.001721989	0.074929181	6.020222452	19.16627668	0	0
KRT75	KRT75	67	0.001686313	0.078434028	19.16627668	1.323960715	0.000184405	0.009220246
IFIT1	IFIT1	289	0.001569449	0.183552019	17.18623498	8.287848264	0	0
UPK2	UPK2	26	0.001431533	0.407191654	17.83855688	1.323960715	8.82E-06	0.000559173
TPTEP1	TPTEP1	428	0.001412973	0.022564784	5.500517806	1.323960715	3.09E-05	0.001793032
MSMB	MSMB	37	0.001407759	0.053565399	19.16627668	1.323960715	0.005185717	0.191871546
CCL25	CCL25	34	0.001377552	1.48E-06	1.323960715	19.16627668	0.61714744	1
A2ML1	A2ML1	57	0.001325315	0.17053961	15.60036546	4.993489185	-3.45E-07	-0.000169538
C16orf54	C16orf54	77	0.001309301	0.149621488	15.0637753	1.323960715	1.38E-07	9.64E-06
MYBPC2	MYBPC2	6	0.001272609	0.415769007	13.02353085	1.323960715	0.057220036	1
DEFA5	DEFA5	241	0.001119399	0.402985657	11.97156931	14.32085984	0	0
KRT13	KRT13	34	0.001106665	0.113736425	19.16627668	1.323960715	0.000257543	0.012619585
MMP10	MMP10	62	0.001094704	0.14628956	19.16627668	1.323960715	0	0
DHRS2	DHRS2	90	0.00100969	0.183505839	15.55935181	18.41013797	0	0
MS4A12	MS4A12	81	0.000979002	0.174614253	3.076671761	19.16627668	0	0
FGF19	FGF19	97	0.000880412	0.04926525	19.16627668	1.323960715	0.00015029	0.007965346
CLDN18	CLDN18	34	0.000868802	0.493088804	15.81256158	19.16627668	0	0
REG3G	REG3G	22	0.000854545	0.256448507	1.323960715	14.28371985	0.001676664	0.067066547
RP11-587P21.2	RP11-587P21.2	19	0.000851802	0.326316288	19.16627668	1.323960715	0.000155368	0.008079117
RP11-451G4.2	RP11-451G4.2	30	0.000725168	0.004036283	1.323960715	19.16627668	0.270951846	1
AL591893.1	AL591893.1	33	0.000698605	7.15E-08	1.323960715	19.16627668	0.946451691	1
LINC00176	LINC00176	89	0.000649146	0.109426535	9.784895687	19.16627668	0	0
S100A8	S100A8	250	0.000626217	0.069115262	19.16627668	9.175569641	0	0
IGLC3	IGLC3	2427	0.000594202	0.077061419	5.741232769	15.17376752	0	0
RP11-338I21.1	RP11-338I21.1	126	0.000559359	0.046389987	5.982970539	1.323960715	0.007564493	0.261677418
AP001626.2	AP001626.2	13	0.000541297	3.54E-06	19.16627668	1.323960715	0.586831404	1
LRRTM1	LRRTM1	58	0.000536305	0.257027912	19.16627668	1.323960715	0	0
LYNX1	LYNX1	60	0.000390836	0.371769394	16.97340793	7.99402317	0	0
CXCL13	CXCL13	176	0.000307314	0.121280285	12.06729721	19.16627668	0	0
ASPRV1	ASPRV1	28	0.000295874	1.60E-07	19.16627668	1.323960715	0.864351682	1
IFNL1	IFNL1	18	0.000274353	2.33E-06	19.16627668	1.323960715	0.635919654	1
FABP3	FABP3	301	0.0002684	0.028952698	15.95720021	8.391846931	1.14E-05	0.000696931
KRTAP2-3	KRTAP2-3	11	0.000210329	0.140474205	19.16627668	1.323960715	0.022608729	0.587826946
LINC00645	LINC00645	27	0.000208287	0.080867661	11.63626799	1.323960715	0.049267029	1
LYVE1	LYVE1	13	0.000139096	0.023324947	19.16627668	1.323960715	0.226391215	1
INSL5	INSL5	25	4.96E-05	0.314744338	10.97500966	19.16627668	0.000376121	0.017677687
COMP	COMP	37	4.70E-05	0.020588473	19.16627668	1.323960715	0.073030772	1
HEPACAM2	HEPACAM2	153	3.63E-05	0.052903503	9.866532242	19.16627668	2.95E-06	0.000197548
IL17C	IL17C	122	2.30E-05	0.072231264	19.16627668	1.323960715	-2.53E-07	-0.000123853
IFI44L	IFI44L	524	-1.08E-05	0.117035274	17.26569625	8.479652237	0	0
IFNL2	IFNL2	6	-7.81E-05	8.00E-05	19.16627668	1.323960715	0.412293631	1
CXCL5	CXCL5	78	-8.59E-05	0.084123664	19.16627668	1.323960715	8.74E-06	0.000559173
CLCA4	CLCA4	61	-0.000175326	0.251305466	16.95297163	19.16627668	0	0
CST1	CST1	39	-0.000274591	4.47E-05	12.39488371	1.323960715	0.65810839	1
KLK12	KLK12	155	-0.000278677	2.73E-06	19.16627668	1.323960715	0.473859128	1
FGB	FGB	6	-0.000304378	0.025008214	1.323960715	19.16627668	0.153196467	1
MUCL1	MUCL1	14	-0.000367605	0.002457821	19.16627668	1.323960715	0.279771464	1
HOXB-AS3	HOXB-AS3	507	-0.000498538	0.023332484	11.64287348	1.323960715	1.88E-05	0.001127822
CCL2	CCL2	445	-0.000697383	0.020267258	6.328252424	19.16627668	0.00010361	0.005594919
JSRP1	JSRP1	361	-0.000752454	0.093060211	16.01381216	1.323960715	0	0
IL36G	IL36G	19	-0.000794306	0.209652243	19.16627668	1.323960715	0.000308586	0.014812137
IGFL1	IGFL1	39	-0.000888834	0.32078882	19.16627668	8.484552885	0	0
HEPHL1	HEPHL1	12	-0.000914745	0.036912048	19.16627668	1.323960715	0.19796109	1
S100A7	S100A7	30	-0.000971924	0.172180918	19.16627668	9.560193916	0.00064743	0.028486928
SULT1C4	SULT1C4	63	-0.001121236	0.052866208	11.63446507	19.16627668	0.007858042	0.261677418
FSIP1	FSIP1	255	-0.001131523	0.052301047	11.68536319	19.16627668	-5.35E-06	-0.002673198
IL13RA2	IL13RA2	20	-0.001166622	0.236495804	19.16627668	1.323960715	6.47E-05	0.003622089
PRR9	PRR9	16	-0.001479344	0.114190578	19.16627668	1.323960715	0.012676896	0.36762997
MARCO	MARCO	31	-0.001680104	0.160268576	19.16627668	1.323960715	7.89E-05	0.004342092
REG1B	REG1B	349	-0.001704141	0.079062462	19.16627668	6.041348021	0	0
TGFB2	TGFB2	71	-0.00172862	0.058963466	12.35325033	1.323960715	0.004415525	0.167789944
PRSS2	PRSS2	222	-0.001750507	0.013073703	1.323960715	19.16627668	0.00862768	0.267458091
GUCA2A	GUCA2A	591	-0.00195572	0.05488365	3.268003382	13.30345585	0	0
PRSS1	PRSS1	119	-0.002083798	0.106426956	1.323960715	7.121340531	1.53E-06	0.000105845
CXCL17	CXCL17	176	-0.002166065	0.318484865	18.68408103	7.132918943	0	0
AQP8	AQP8	80	-0.002209156	0.089268111	1.323960715	19.16627668	0	0
CRCT1	CRCT1	17	-0.002277572	0.530638982	15.76228544	3.200670435	0.001528718	0.062677433
SERPINB7	SERPINB7	111	-0.002614954	0.533271378	17.1452544	10.38480338	0	0
KLK5	KLK5	23	-0.002853289	0.406324773	19.16627668	1.323960715	-1.42E-09	-6.93E-07
HSPA2	HSPA2	472	-0.003876526	0.111245501	5.807362543	18.53558898	0	0
ITLN1	ITLN1	229	-0.00427057	0.096456098	4.975878375	8.185511508	0	0
TREML2	TREML2	9	-0.004424481	0.23264787	19.16627668	1.323960715	0.007960921	0.261677418
PTGDS	PTGDS	170	-0.00502382	0.089707856	19.16627668	11.63513187	0	0
TM4SF4	TM4SF4	451	-0.006372971	0.082936941	19.16627668	9.823019364	0	0
FCGBP	FCGBP	807	-0.006881128	0.072073246	15.50432357	1.323960715	0	0
IGLC7	IGLC7	357	-0.007589839	0.064940652	5.257321547	1.323960715	0	0
ITLN2	ITLN2	45	-0.00780891	0.440244114	5.617727221	1.323960715	0	0
PEG10	PEG10	109	-0.008045057	0.171015616	5.644498902	19.16627668	0	0
JCHAIN	JCHAIN	2165	-0.009352681	0.127026143	6.297937782	16.92892009	0	0
CLCA1	CLCA1	112	-0.009820452	0.257349077	5.040507786	1.323960715	0	0
SERPINB3	SERPINB3	86	-0.010790821	0.392521426	18.86643734	9.001500326	0	0
SPINK4	SPINK4	1308	-0.01115931	0.079635142	4.272262731	8.758314879	0	0
PAEP	PAEP	21	-0.014662449	0.49238779	19.16627668	1.323960715	0	0
GUCA2B	GUCA2B	170	-0.016575275	0.193255424	3.59656733	12.49756728	0	0
ZG16	ZG16	256	-0.035746528	0.342583946	5.227620801	19.16627668	0	0
SERPINB4	SERPINB4	53	-0.04387195	0.520600233	19.16627668	10.11512975	0	0
REP15	REP15	116	-0.050371081	0.2281965	5.544150901	19.16627668	0	0
EIF2B5-AS1	EIF2B5-AS1	52	-0.052656317	0.307963986	6.874181608	19.16627668	0	0
C8orf4	C8orf4	3436	-0.304469561	0.122913233	5.880146531	19.16627668	0	0
PTTG1	PTTG1	2540	-0.382348948	0.101567477	1.323960715	14.97227873	0	0
MAFB	MAFB	664	-0.469534253	0.314162002	5.734608115	18.49314756	0	0
CCDC80	CCDC80	442	-0.956621797	0.394613699	5.551062056	1.323960715	0	0
RPPH1	RPPH1	584	-1.075052385	0.364906838	5.68833322	1.323960715	0	0
UBE2C	UBE2C	1377	-1.601901147	0.139543292	1.323960715	8.311359853	0	0
PLCG2	PLCG2	1750	-3.698913188	0.39032785	5.864950357	19.16627668	0	0
