# Supplementary material for: Single-cell transcriptomics in colorectal cancer uncover the potential of metastasis and immune dysregulation of a cell cluster overexpressed PRSS22
Source: Front Immunol. 2025 May 20;16:1586428. doi: 10.3389/fimmu.2025.1586428 (PMC12130013; doi:10.3389/fimmu.2025.1586428)
Supplement: Supplementary file 3 [file DataSheet3.zip]

Archive with 128 entries (99 files):
- original data/
- original data/Figure 5/
- original data/Figure 5/Figure 5A/
- original data/Figure 5/Figure 5A/Raw data.xlsx
- original data/Figure 5/Figure 5B/
- original data/Figure 5/Figure 5B/mRNA expression in paired samples.xlsx
- original data/Figure 5/Figure 5C/
- original data/Figure 5/Figure 5C/Protein expression in paired samples.xlsx
- original data/Figure 5/Figure 5D/
- original data/Figure 5/Figure 5D/Raw data.xlsx
- original data/Figure 5/Figure 5E/
- original data/Figure 5/Figure 5E/colon cancer.xlsx
- original data/Figure 5/Figure 5E/rectal cancer.xlsx
- original data/Figure 5/Figure 5F/
- original data/Figure 5/Figure 5F/Expression of PRSS22 in different N stages of colon cancer in Yangpu hospital.xlsx
- original data/Figure 5/Figure 5F/Expression of PRSS22 in different N stages of rectal cancer in Yangpu hospital.xlsx
- original data/Figure 5/Figure 5G/
- original data/Figure 5/Figure 5G/DSS.xlsx
- original data/Figure 5/Figure 5G/OS.xlsx
- original data/Figure 5/Figure 5G/PFI.xlsx
- original data/Figure 5/Figure 5H/
- original data/Figure 5/Figure 5H/1.xlsx
- original data/Figure 5/Figure 5H/2.xlsx
- original data/Figure 5/Figure 5H/3.xlsx
- original data/Figure 5/Figure 5H/4.xlsx
- original data/Figure 5/Figure 5H/5.xlsx
- original data/Figure 5/Figure 5H/6.xlsx
- original data/Figure 5/Figure 5I/
- original data/Figure 5/Figure 5I/Survival data.xlsx
- original data/Figure 5/method R package.docx
- original data/Figure 6(Cell experiment)/
- original data/Figure 6(Cell experiment)/HCT15 CCK8/
- original data/Figure 6(Cell experiment)/HCT15 CCK8/新建 XLSX 工作表.xlsx
- original data/Figure 6(Cell experiment)/HCT15 colony formation/
- original data/Figure 6(Cell experiment)/HCT15 colony formation/1.jpg
- original data/Figure 6(Cell experiment)/HCT15 colony formation/2.jpg
- original data/Figure 6(Cell experiment)/HCT15 transwell/
- original data/Figure 6(Cell experiment)/HCT15 transwell/invasion/
- original data/Figure 6(Cell experiment)/HCT15 transwell/invasion/si#1 -1.jpg
- original data/Figure 6(Cell experiment)/HCT15 transwell/invasion/si#1 -2.jpg
- original data/Figure 6(Cell experiment)/HCT15 transwell/invasion/si#1 -3.jpg
- original data/Figure 6(Cell experiment)/HCT15 transwell/invasion/si#2 -1.jpg
- original data/Figure 6(Cell experiment)/HCT15 transwell/invasion/si#2 -2.jpg
- original data/Figure 6(Cell experiment)/HCT15 transwell/invasion/si#2 -3.jpg
- original data/Figure 6(Cell experiment)/HCT15 transwell/invasion/siCtrl -1.jpg
- original data/Figure 6(Cell experiment)/HCT15 transwell/invasion/siCtrl -2.jpg
- original data/Figure 6(Cell experiment)/HCT15 transwell/invasion/siCtrl -3.jpg
- original data/Figure 6(Cell experiment)/HCT15 transwell/Migration/
- original data/Figure 6(Cell experiment)/HCT15 transwell/Migration/si#1 -1.jpg
- original data/Figure 6(Cell experiment)/HCT15 transwell/Migration/si#1 -2.jpg
- original data/Figure 6(Cell experiment)/HCT15 transwell/Migration/si#1 -3.jpg
- original data/Figure 6(Cell experiment)/HCT15 transwell/Migration/si#2 -1.jpg
- original data/Figure 6(Cell experiment)/HCT15 transwell/Migration/si#2 -2.jpg
- original data/Figure 6(Cell experiment)/HCT15 transwell/Migration/si#2 -3.jpg
- original data/Figure 6(Cell experiment)/HCT15 transwell/Migration/siCtrl -1.jpg
- original data/Figure 6(Cell experiment)/HCT15 transwell/Migration/siCtrl -2.jpg
- original data/Figure 6(Cell experiment)/HCT15 transwell/Migration/siCtrl -3.jpg
- original data/Figure 6(Cell experiment)/HCT15 wound healing/
- original data/Figure 6(Cell experiment)/HCT15 wound healing/0h/
- original data/Figure 6(Cell experiment)/HCT15 wound healing/0h/si#1 -1.jpg
- original data/Figure 6(Cell experiment)/HCT15 wound healing/0h/si#1 -2.jpg
- original data/Figure 6(Cell experiment)/HCT15 wound healing/0h/si#1 -3.jpg
- original data/Figure 6(Cell experiment)/HCT15 wound healing/0h/si#2 -1.jpg
- original data/Figure 6(Cell experiment)/HCT15 wound healing/0h/si#2 -2.jpg
- original data/Figure 6(Cell experiment)/HCT15 wound healing/0h/si#2 -3.jpg
- original data/Figure 6(Cell experiment)/HCT15 wound healing/0h/siCtrl -1.jpg
- original data/Figure 6(Cell experiment)/HCT15 wound healing/0h/siCtrl -2.jpg
- original data/Figure 6(Cell experiment)/HCT15 wound healing/0h/siCtrl -3.jpg
- original data/Figure 6(Cell experiment)/HCT15 wound healing/24h/
- original data/Figure 6(Cell experiment)/HCT15 wound healing/24h/si#1 -1.jpg
- original data/Figure 6(Cell experiment)/HCT15 wound healing/24h/si#1 -2.jpg
- original data/Figure 6(Cell experiment)/HCT15 wound healing/24h/si#1 -3.jpg
- original data/Figure 6(Cell experiment)/HCT15 wound healing/24h/si#2 -1.jpg
- original data/Figure 6(Cell experiment)/HCT15 wound healing/24h/si#2 -2.jpg
- original data/Figure 6(Cell experiment)/HCT15 wound healing/24h/si#2 -3.jpg
- original data/Figure 6(Cell experiment)/HCT15 wound healing/24h/siCtrl -1.jpg
- original data/Figure 6(Cell experiment)/HCT15 wound healing/24h/siCtrl -2.jpg
- original data/Figure 6(Cell experiment)/HCT15 wound healing/24h/siCtrl -3.jpg
- original data/Figure 6(Cell experiment)/RKO CCK8/
- original data/Figure 6(Cell experiment)/RKO CCK8/cck8.xlsx
- original data/Figure 6(Cell experiment)/RKO colony formation/
- original data/Figure 6(Cell experiment)/RKO colony formation/1.jpg
- original data/Figure 6(Cell experiment)/RKO colony formation/2.jpg
- original data/Figure 6(Cell experiment)/RKO transwell/
- original data/Figure 6(Cell experiment)/RKO transwell/invasion/
- original data/Figure 6(Cell experiment)/RKO transwell/invasion/si#1 -1.jpg
- original data/Figure 6(Cell experiment)/RKO transwell/invasion/si#1 -2.jpg
- original data/Figure 6(Cell experiment)/RKO transwell/invasion/si#1 -3.jpg
- original data/Figure 6(Cell experiment)/RKO transwell/invasion/si#2 -1.jpg
- original data/Figure 6(Cell experiment)/RKO transwell/invasion/si#2 -2.jpg
- original data/Figure 6(Cell experiment)/RKO transwell/invasion/si#2 -3.jpg
- original data/Figure 6(Cell experiment)/RKO transwell/invasion/siCtrl -1.jpg
- original data/Figure 6(Cell experiment)/RKO transwell/invasion/siCtrl -2.jpg
- original data/Figure 6(Cell experiment)/RKO transwell/invasion/siCtrl -3.jpg
- original data/Figure 6(Cell experiment)/RKO transwell/Migration/
- original data/Figure 6(Cell experiment)/RKO transwell/Migration/si#1 -1.jpg
- original data/Figure 6(Cell experiment)/RKO transwell/Migration/si#1 -2.jpg
- original data/Figure 6(Cell experiment)/RKO transwell/Migration/si#1 -3.jpg
- original data/Figure 6(Cell experiment)/RKO transwell/Migration/si#2 -1.jpg
- original data/Figure 6(Cell experiment)/RKO transwell/Migration/si#2 -2.jpg
- original data/Figure 6(Cell experiment)/RKO transwell/Migration/si#2 -3.jpg
- original data/Figure 6(Cell experiment)/RKO transwell/Migration/siCtrl -1.jpg
- original data/Figure 6(Cell experiment)/RKO transwell/Migration/siCtrl -2.jpg
- original data/Figure 6(Cell experiment)/RKO transwell/Migration/siCtrl -3.jpg
- original data/Figure 6(Cell experiment)/RKO wound healing/
- original data/Figure 6(Cell experiment)/RKO wound healing/0h/
- original data/Figure 6(Cell experiment)/RKO wound healing/0h/si#1 -1.jpg
- original data/Figure 6(Cell experiment)/RKO wound healing/0h/si#1 -2.jpg
- original data/Figure 6(Cell experiment)/RKO wound healing/0h/si#1 -3.jpg
- original data/Figure 6(Cell experiment)/RKO wound healing/0h/si#2 -1.jpg
- original data/Figure 6(Cell experiment)/RKO wound healing/0h/si#2 -2.jpg
- original data/Figure 6(Cell experiment)/RKO wound healing/0h/si#2 -3.jpg
- original data/Figure 6(Cell experiment)/RKO wound healing/0h/siCtrl -1.jpg
- original data/Figure 6(Cell experiment)/RKO wound healing/0h/siCtrl -2.jpg
- original data/Figure 6(Cell experiment)/RKO wound healing/0h/siCtrl -3.jpg
- original data/Figure 6(Cell experiment)/RKO wound healing/24h/
- original data/Figure 6(Cell experiment)/RKO wound healing/24h/si#1 -1.jpg
- original data/Figure 6(Cell experiment)/RKO wound healing/24h/si#1 -2.jpg
- original data/Figure 6(Cell experiment)/RKO wound healing/24h/si#1 -3.jpg
- original data/Figure 6(Cell experiment)/RKO wound healing/24h/si#2 -1.jpg
- original data/Figure 6(Cell experiment)/RKO wound healing/24h/si#2 -2.jpg
- original data/Figure 6(Cell experiment)/RKO wound healing/24h/si#2 -3.jpg
- original data/Figure 6(Cell experiment)/RKO wound healing/24h/siCtrl -1.jpg
- original data/Figure 6(Cell experiment)/RKO wound healing/24h/siCtrl -2.jpg
- original data/Figure 6(Cell experiment)/RKO wound healing/24h/siCtrl -3.jpg
- original data/Figure1-4 singlecell raw data.R
- original data/Western blotting in Figure 5 and 6/
- original data/Western blotting in Figure 5 and 6/all Western blotting original figure.docx
