# Supplementary material for: Single-cell transcriptomics in colorectal cancer uncover the potential of metastasis and immune dysregulation of a cell cluster overexpressed PRSS22
Source: Front Immunol. 2025 May 20;16:1586428. doi: 10.3389/fimmu.2025.1586428 (PMC12130013; doi:10.3389/fimmu.2025.1586428)
Supplement: Supplementary file 3 [file DataSheet3.zip › original data/Figure 5/Figure 5B/mRNA expression in paired samples.xlsx]

## Sheet: Sheet1
Tumor	Normal
0.001054	0.000997
0.001209	0.001123
0.00212154	0.00392392
0.00278839	0.0013
0.00378007	0.00396028
0.00430562	0.00478585
0.00432727	0.00432727
0.00482406	0.0104664
0.00562449	0.00902276
0.00595366	0.00329434
0.00617187	0.0113378
0.00684699	0.00429999
0.00756589	0.00625829
0.00781738	0.00156753
0.00786326	0.00584872
0.0085433	0.00730472
0.00884363	0.0050847
0.009011	0.008711
0.009421	0.00875502
0.00989611	0.00627559
0.011092	0.010654
0.0102861	0.00773853
0.010446	0.00734046
0.099487	0.089544
0.0116399	0.00938129
0.0131491	0.0108869
0.013309	0.012303
0.0173225	0.0120294
0.0185733	0.0120342
0.0209537	0.00900121
0.040321	0.061242
0.041091	0.021312
0.043251	0.019327
0.05087	0.019812
0.080911	0.009123
0.087466	0.104609
0.159471	0.00739842
0.157926	0.113292
0.163304	0.0291607
0.179929	0.0555119
0.185636	0.254099
0.216318	0.0213732
0.227165	0.266747
0.254523	0.250745
0.249878	0.139823
0.274005	0.0132392
0.286403	0.0505245
0.288831	0.126236
0.290147	0.0209396
0.312801	0.127531
0.321601	0.105798
0.326058	0.00817369
0.361777	0.110255
0.373601	0.0520156
0.422011	0.180751
