# Supplementary material for: Single-cell transcriptomics in colorectal cancer uncover the potential of metastasis and immune dysregulation of a cell cluster overexpressed PRSS22
Source: Front Immunol. 2025 May 20;16:1586428. doi: 10.3389/fimmu.2025.1586428 (PMC12130013; doi:10.3389/fimmu.2025.1586428)
Supplement: Supplementary file 3 [file DataSheet3.zip › original data/Figure 5/Figure 5F/Expression of PRSS22 in different N stages of colon cancer in Yangpu hospital.xlsx]

## Sheet: Sheet1
N0	N1	N2
0.00432727	0.00278839	0.163304
		0.001209
	0.009011	0.227165
0.290147	0.009421	0.0173225
0.0131491	0.179929	0.0185733
0.013309	0.185636	0.0209537
0.0085433		0.040321
0.00212154	0.001054	0.157926
