# Supplementary material for: Single-cell transcriptomics in colorectal cancer uncover the potential of metastasis and immune dysregulation of a cell cluster overexpressed PRSS22
Source: Front Immunol. 2025 May 20;16:1586428. doi: 10.3389/fimmu.2025.1586428 (PMC12130013; doi:10.3389/fimmu.2025.1586428)
Supplement: Supplementary file 3 [file DataSheet3.zip › original data/Figure 5/Figure 5F/Expression of PRSS22 in different N stages of rectal cancer in Yangpu hospital.xlsx]

## Sheet: Sheet1
N0	N1	N2
0.321601	0.00430562	0.00378007
0.326058	0.00482406	0.00617187
0.361777	0.00562449	0.00684699
0.373601	0.00595366	0.00756589
0.00989611	0.288831	0.00781738
0.0102861		0.00786326
0.011092		0.00884363
0.312801		0.010446
		0.099487
		0.0116399
		0.041091
		0.043251
		0.05087
		0.080911
		0.087466
		0.159471
		0.099487
		0.216318
		0.254523
		0.249878
		0.274005
		0.286403
