# Supplementary material for: Single-cell transcriptomics in colorectal cancer uncover the potential of metastasis and immune dysregulation of a cell cluster overexpressed PRSS22
Source: Front Immunol. 2025 May 20;16:1586428. doi: 10.3389/fimmu.2025.1586428 (PMC12130013; doi:10.3389/fimmu.2025.1586428)
Supplement: Supplementary file 3 [file DataSheet3.zip › original data/Figure 5/Figure 5I/Survival data.xlsx]

## Sheet: Sheet1
OS	time	Tumor
1	79	0.001054
1	148	0.001209
1	256	0.00212154
1	338	0.00278839
1	408	0.00378007
1	499	0.00430562
1	511	0.00432727
1	511	0.00482406
1	532	0.00562449
1	1082	0.00595366
1	1082	0.00617187
0	1608	0.00684699
0	1608	0.00756589
0	1625	0.00781738
0	1814	0.00786326
0	1625	0.0085433
1	1292	0.00884363
0	1413	0.009011
0	1722	0.009421
0	1733	0.00989611
0	1733	0.011092
0	1597	0.0102861
0	1597	0.010446
0	1635	0.099487
0	1635	0.0116399
0	1919	0.0131491
0	1975	0.013309
0	2043	0.0173225
0	2085	0.0185733
0	1638	0.0209537
0	1649	0.040321
0	1656	0.041091
0	1656	0.043251
0	1720	0.05087
0	1785	0.080911
0	1841	0.087466
0	1539	0.159471
0	1579	0.157926
0	1579	0.163304
0	1581	0.179929
1	1547	0.185636
0	769	0.216318
0	774	0.227165
0	796	0.254523
0	1422	0.249878
0	1538	0.274005
0	1552	0.286403
0	1575	0.288831
0	1581	0.290147
0	1638	0.312801
0	1649	0.321601
0	1322	0.326058
0	1611	0.361777
0	1322	0.373601
0	1611	0.422011
