# Supplementary material for: Single-cell transcriptomics in colorectal cancer uncover the potential of metastasis and immune dysregulation of a cell cluster overexpressed PRSS22
Source: Front Immunol. 2025 May 20;16:1586428. doi: 10.3389/fimmu.2025.1586428 (PMC12130013; doi:10.3389/fimmu.2025.1586428)
Supplement: Supplementary file 3 [file DataSheet3.zip › original data/Figure 6(Cell experiment)/HCT15 CCK8/新建 XLSX 工作表.xlsx]

## Sheet: Sheet1
		1test	day
			0	0.1809	0.1799	0.1767	0.1825	0.1796	0.1811	0.182	0.1803	0.1795
			1	0.2336	0.2167	0.2314	0.2375	0.227	0.2353	0.2182	0.2262	0.2167
			2	0.3963	0.3852	0.4201	0.2938	0.2799	0.3098	0.2569	0.2465	0.2443
			3	0.742	0.7472	0.7931	0.4763	0.4569	0.48	0.3763	0.3652	0.3401
			4	1.0734	1.0992	1.0195	0.5363	0.5195	0.5578	0.4408	0.4554	0.4662
			5	1.1857	1.2151	1.1611	0.5819	0.56	0.6272	0.5363	0.5195	0.5578
		2test
			0	0.1867	0.1892	0.1862	0.1896	0.188	0.1818	0.2052	0.1938	0.1887
			1	0.254	0.252	0.2639	0.2113	0.2097	0.2233	0.2249	0.2123	0.2122
			2	0.3565	0.3414	0.3486	0.2829	0.2736	0.2751	0.2886	0.2795	0.2702
			3	0.5073	0.5269	0.5531	0.3534	0.3489	0.3334	0.3411	0.3522	0.3424
			4	0.7893	0.8122	0.8448	0.4572	0.4642	0.4722	0.4711	0.4718	0.3958
			5	0.9886	1.0896	0.9813	0.5244	0.5641	0.5581	0.5863	0.5175	0.5857
		3test
			0	0.2026	0.2013	0.2012	0.2068	0.2066	0.2062	0.1998	0.1982	0.1984
			1	0.238	0.2407	0.2367	0.2119	0.2138	0.2167	0.2285	0.225	0.2244
			2	0.3281	0.3207	0.3217	0.2566	0.2657	0.2632	0.2752	0.2768	0.2768
			3	0.4546	0.4419	0.4615	0.3506	0.3415	0.3013	0.3316	0.3244	0.3474
			4	0.7538	0.7552	0.7747	0.4075	0.4014	0.4136	0.4013	0.417	0.4425
			5	0.9271	1.0378	0.94	0.4338	0.4475	0.4751	0.5183	0.5348	0.5509
