# Supplementary material for: Single-cell transcriptomics in colorectal cancer uncover the potential of metastasis and immune dysregulation of a cell cluster overexpressed PRSS22
Source: Front Immunol. 2025 May 20;16:1586428. doi: 10.3389/fimmu.2025.1586428 (PMC12130013; doi:10.3389/fimmu.2025.1586428)
Supplement: Supplementary file 3 [file DataSheet3.zip › original data/Figure 6(Cell experiment)/RKO CCK8/cck8.xlsx]

## Sheet: Sheet1
	1 test	day
		0	0.202	0.199	0.203	0.201	0.198	0.202	0.205	0.209	0.196
		1	0.292	0.301	0.31	0.287	0.299	0.301	0.291	0.297	0.288
		2	0.458	0.44	0.431	0.332	0.358	0.369	0.382	0.363	0.359
		3	0.698	0.712	0.685	0.401	0.396	0.385	0.411	0.423	0.445
		4	0.895	0.922	0.878	0.418	0.444	0.452	0.496	0.478	0.488
		5	0.968	0.984	0.955	0.42	0.436	0.451	0.501	0.475	0.482
	2 test
		0	0.193	0.192	0.193	0.192	0.191	0.195	0.191	0.193	0.198
		1	0.224	0.23	0.221	0.217	0.215	0.227	0.213	0.216	0.213
		2	0.39	0.368	0.386	0.322	0.33	0.323	0.308	0.312	0.309
		3	0.491	0.501	0.472	0.412	0.422	0.407	0.406	0.402	0.389
		4	0.737	0.72	0.736	0.429	0.437	0.458	0.428	0.45	0.427
		5	1.025	0.957	1.03	0.458	0.489	0.501	0.452	0.477	0.449
	3 test	0	0.226	0.224	0.213	0.227	0.229	0.238	0.228	0.224	0.226
		1	0.321	0.324	0.337	0.301	0.288	0.286	0.275	0.284	0.275
		2	0.391	0.385	0.389	0.333	0.322	0.335	0.291	0.311	0.301
		3	0.652	0.672	0.622	0.384	0.377	0.361	0.338	0.345	0.382
		4	0.793	0.819	0.829	0.431	0.427	0.416	0.445	0.412	0.424
		5	0.987	0.968	0.956	0.482	0.464	0.491	0.509	0.458	0.514
