# Supplementary material for: Single-cell transcriptomics in colorectal cancer uncover the potential of metastasis and immune dysregulation of a cell cluster overexpressed PRSS22
Source: Front Immunol. 2025 May 20;16:1586428. doi: 10.3389/fimmu.2025.1586428 (PMC12130013; doi:10.3389/fimmu.2025.1586428)
Supplement: Supplementary file 3 [file DataSheet3.zip › original data/Figure1-4 singlecell raw data.R]

if (T) {rm(list = ls())
  gc()
  set.seed(123)
  setwd('D:/R/Others/AYC_ColorectalCacer/')
  suppressPackageStartupMessages(library(Seurat))
  suppressPackageStartupMessages(library(SeuratDisk))
  suppressPackageStartupMessages(library(ggplot2))
  suppressPackageStartupMessages(library(clustree)) 
  suppressPackageStartupMessages(library(cowplot))
  suppressPackageStartupMessages(library(dplyr))
  suppressPackageStartupMessages(library(data.table)) 
  suppressPackageStartupMessages(library(gplots)) 
  suppressPackageStartupMessages(library(ggplot2)) 
  suppressPackageStartupMessages(library(ggsci)) 
  suppressPackageStartupMessages(library(BiocParallel)) 
  suppressPackageStartupMessages(library(SCP)) 
  suppressPackageStartupMessages(library(clusterProfiler)) 
  suppressPackageStartupMessages(library(org.Hs.eg.db))
  suppressPackageStartupMessages(library(RColorBrewer))
  suppressPackageStartupMessages(library(harmony))
  suppressPackageStartupMessages(library(RColorBrewer))
  suppressPackageStartupMessages(library(pheatmap))
  suppressPackageStartupMessages(library(circlize))
  suppressPackageStartupMessages(library(ComplexHeatmap))
  suppressPackageStartupMessages(library(ggpubr))
  suppressPackageStartupMessages(library(ClusterGVis))
}
exp <- read.table('GSE132465_GEO_processed_CRC_10X_raw_UMI_count_matrix.txt.gz',
                  row.names = 1,header = T)
ann <- read.table('GSE132465_GEO_processed_CRC_10X_cell_annotation.txt.gz',sep = '\t',
                  row.names = 1,header = T)
sce <- CreateSeuratObject(counts = exp, 
                          meta.data = ann)
rm(list = c('ann','exp'))
dim(sce)#[1] 33694 63689
mito_genes=rownames(sce)[grep("^MT-", rownames(sce))] 
mito_genes 
sce=PercentageFeatureSet(sce, "^MT-", col.name = "percent_mito")
fivenum(sce@meta.data$percent_mito)
ribo_genes=rownames(sce)[grep("^RP[SL]", rownames(sce),ignore.case = T)]
ribo_genes
sce=PercentageFeatureSet(sce, "^RP[SL]", col.name = "percent_ribo")
fivenum(sce@meta.data$percent_ribo)
hb_genes <- rownames(sce)[grep("^HB[^(P)]", rownames(sce),ignore.case = T)]
hb_genes
sce=PercentageFeatureSet(sce, "^HB[^(P)]", col.name = "percent_hb")
fivenum(sce@meta.data$percent_hb)
feats <- c("nFeature_RNA", "nCount_RNA", "percent_mito", "percent_ribo", "percent_hb")
VlnPlot(sce, group.by = "orig.ident", features = feats, pt.size = 0, ncol = 2) + 
  NoLegend()
selected_c <- WhichCells(sce, expression = nFeature_RNA >300&nFeature_RNA<5000)
selected_f <- rownames(sce)[Matrix::rowSums(
  sce@assays$RNA@counts > 0 ) > 3] 
sce.filt <- subset(sce, features = selected_f, cells = selected_c)
dim(sce.filt)#[1] 25051 60883
table(sce.filt@meta.data$orig.ident)
selected_mito <- WhichCells(sce.filt, expression = percent_mito < 20)
selected_ribo <- WhichCells(sce.filt, expression = percent_ribo > 1)
selected_hb <- WhichCells(sce.filt, expression = percent_hb < 0.5)
sce.filt <- subset(sce.filt, cells = selected_mito)
sce.filt <- subset(sce.filt, cells = selected_ribo)
sce.filt <- subset(sce.filt, cells = selected_hb)
VlnPlot(sce.filt, group.by = "orig.ident", features = feats, pt.size = 0, ncol = 2) + 
  NoLegend()
dim(sce.filt)#[1] 25051 60872
table(sce.filt@meta.data$orig.ident)
sce <- sce.filt;rm(sce.filt);gc()
###Reduce Dimension
sce <- FindVariableFeatures(sce,nfeatures = 2000)
sce <- ScaleData(sce, verbose = FALSE)
sce <- RunPCA(sce, npcs = 30, verbose = FALSE)
sce <- RunUMAP(sce, reduction = "pca", dims = 1:30)
ElbowPlot(sce)
sce <- FindNeighbors(sce, dims = 1:15)
sce <- FindClusters(sce,resolution = c(0.2,0.5),
                    algorithm = 1) 
CellDimPlot(srt = sce, group.by = "Cell_type",
            reduction = "UMAP", label = F,
            theme_use = "theme_blank")
CellDimPlot(srt = sce, group.by = "Sample",palette = 'jama',
            reduction = "UMAP", label = F,
            theme_use = "theme_blank")
CellDimPlot(srt = sce, group.by = "Class",palette = 'nejm',
            reduction = "UMAP", label = F,
            theme_use = "theme_blank")
sce <- NormalizeData(sce, normalization.method = "LogNormalize", scale.factor = 10000)
genes_to_check <- 
  c('CD24','KRT18','EPCAM',#Epithelial cells 1,2
    'DCN','LUM','THY1', #Stromal cells 7
    'AIF1','C1QB','C1QC',#Myloid cells 3
    'CD3D','CD3E',#T cells 0,5,6
    'JSRP1','CD79A','IGLL5',#B cells 4,9
    'TPSB2','TPSAB1'#Mast cells
  )
ht <- GroupHeatmap(
  srt = sce,
  features = genes_to_check,
  group.by = c("Cell_type"),
  heatmap_palette = "YlOrRd",
  cell_annotation_palette = c("Dark2", "Paired", "Paired"),
  show_row_names = F, row_names_side = "left",
  add_dot = TRUE, add_reticle = TRUE
)
ht$plot
sce$Cell_type <- factor(sce$Cell_type,levels = c(
  'Epithelial cells','Stromal cells','Myeloids','T cells',
  'B cells','Mast cells'
))
FeatureDimPlot(sce.E,'PRSS22',theme_use = 'theme_blank',pt.size = 1.5)
###
getPalette = colorRampPalette(brewer.pal(12, "Paired"))
colors.number = 60
mycolors <- getPalette(60)
show_palettes(mycolors[c(1,5,12,17,33,39,22,28)])
mycol <- mycolors[c(1,5,12,17,33,39,22)]
Cellratio <- prop.table(table(sce$Cell_type,sce$Class), margin = 2)
Cellratio <- as.data.frame(Cellratio)
ggplot(Cellratio) + 
  geom_bar(aes(x=Freq, y=Var2, fill=Var1), stat="identity", width=0.7, size=0.5, colour='black')+ 
  theme(panel.background = element_blank(),
        axis.text.x = element_text(angle = 30, hjust = 1)) +
  labs(x='Sample', y='Ratio') +
  coord_flip() +
  theme(panel.border = element_rect(fill=NA, color="black", size=0, linetype=0)) +
  scale_fill_manual(values=mycol)

Cellratio <- prop.table(table(sce$Cell_type,sce$Sample), margin = 2)
Cellratio <- as.data.frame(Cellratio)
ggplot(Cellratio) + 
  geom_bar(aes(x=Freq, y=Var2, fill=Var1), stat="identity", width=0.7, size=0.5, colour='black')+ 
  theme(panel.background = element_blank(),
        axis.text.x = element_text(angle = 30, hjust = 1)) +
  labs(x='Sample', y='Ratio') +
  coord_flip() +
  theme(panel.border = element_rect(fill=NA, color="black", size=0, linetype=0)) +
  scale_fill_manual(values=mycol)
###Epi
sce.E <- subset(sce,Cell_type=='Epithelial cells')
DefaultAssay(sce.E) <- 'RNA'
sce.E <- FindVariableFeatures(sce.E, selection.method = "vst", nfeatures = 2000)
top10 <- head(VariableFeatures(sce.E), 10)
VariableFeaturePlot(sce.E)
all.genes <- rownames(sce.E)
sce.E <- ScaleData(sce.E, features = all.genes)
sce.E <- RunPCA(sce.E, features = VariableFeatures(object = sce.E))
print(sce.E[["pca"]], dims = 1:5, nfeatures = 5)
VizDimLoadings(sce.E, dims = 1:2, reduction = "pca")
DimPlot(sce.E, reduction = "pca")
DimHeatmap(sce.E, dims = 1:15, cells = 500, balanced = TRUE)
ElbowPlot(sce.E)
sce.E <- FindNeighbors(sce.E, dims = 1:15)
sce.E <- FindClusters(sce.E, resolution = c(0.2,0.5))
head(Idents(sce.E), 5)
sce.E <- RunUMAP(sce.E, dims = 1:15)
p1 <- CellDimPlot(srt = sce.E, group.by = "RNA_snn_res.0.2",
            reduction = "UMAP", label = F,pt.size = 0.6,
            theme_use = "theme_blank");p1
FeatureDimPlot(
  srt = sce.E, features = c('CEACAM5'),pt.size = 0.6,
  compare_features = F, label = F, label_insitu = F,
  reduction = "UMAP", theme_use = "theme_blank"
)
#Harmony
sce.E <- ScaleData(sce.E, verbose = FALSE)
sce.E <- RunPCA(sce.E, features = VariableFeatures(object = sce.E))
sce.E <- RunHarmony(sce.E,"orig.ident", plot_convergence = TRUE, 
                  nclust = 50, max_iter = 10, early_stop = T)
ElbowPlot(sce)
sce.E <- FindNeighbors(sce.E, dims = 1:20,reduction = 'harmony')
sce.E <- FindClusters(sce.E, resolution = c(0.2,0.5,1))
head(Idents(sce.E), 5)
sce.E <- RunUMAP(sce.E, dims = 1:20,reduction = 'harmony')
CellDimPlot(srt = sce.E, group.by = "Class",palette = 'nejm',
            reduction = "UMAP", label = F,pt.size = 0.6,
            theme_use = "theme_blank")
p2 <- CellDimPlot(srt = sce.E, group.by = "RNA_snn_res.0.2",palette = 'nejm',
            reduction = "UMAP", label = F,pt.size = 0.6,
            theme_use = "theme_blank");p2
p1|p2
FeatureDimPlot(
  srt = sce.E, features = c('TIMP1'),pt.size = 0.6,
  compare_features = F, label = F, label_insitu = F,
  reduction = "UMAP", theme_use = "theme_blank"
)
###CNV
library(infercnv)
Idents(sce) <- 'Cell_type'
sce.M <- subset(sce,Cell_type=='Myeloids')
sce.M2 <- subset(sce.M, downsample = 100)
sce.M2@meta.data$celltype <- 'M'
sce.T <- subset(sce,Cell_type=='T cells')
sce.T2 <- subset(sce.T, downsample = 100)
sce.T2@meta.data$celltype <- 'T'
sce.B <- subset(sce,Cell_type=='B cells')
sce.B2 <- subset(sce.B, downsample = 100)
sce.B2@meta.data$celltype <- 'B'
sce.NM <- sce.E[,sce.E@meta.data$Class=='Normal']
sce.NM2 <- subset(sce.NM, downsample = 100)
sce.NM2@meta.data$celltype <- 'NM'
sce.CA <- subset(sce.E,Class=='Tumor')
Idents(sce.CA) <- 'RNA_snn_res.0.2'
sce.E2 <- subset(sce.CA, downsample = 200)
sce.E2@meta.data$celltype <- paste0('E',sce.E2@meta.data$RNA_snn_res.0.2)
sce.new <- merge(x = sce.E2,y = c(sce.M2,sce.T2,sce.B2,sce.NM2))
dat <- sce.new@assays$RNA@counts
groupinfo <- data.frame(colnames(sce.new),sce.new@meta.data$celltype)
colnames(groupinfo) <- ''
library(AnnoProbe)
geneInfor=annoGene(rownames(dat),"SYMBOL",'human')
colnames(geneInfor)
geneInfor=geneInfor[with(geneInfor, order(chr, start)),c(1,4:6)]
geneInfor=geneInfor[!duplicated(geneInfor[,1]),]
length(unique(geneInfor[,1]))
head(geneInfor)
dat=dat[rownames(dat) %in% geneInfor[,1],]
dat=dat[match( geneInfor[,1], rownames(dat) ),]
dim(dat)
groupFiles='groupFiles.txt'
head(groupinfo)
write.table(groupinfo,file = groupFiles,sep = '\t',quote = F,col.names = F,row.names = F)
head(geneInfor)
geneFile='geneFile.txt'
write.table(geneInfor,file = geneFile,sep = '\t',quote = F,col.names = F,row.names = F)
infercnv_obj = CreateInfercnvObject(raw_counts_matrix=dat,
                                    annotations_file='groupFiles.txt',
                                    delim="\t",
                                    gene_order_file='geneFile.txt',
                                    ref_group_names=c('NM','M','T','B'))
infercnv_obj = infercnv::run(infercnv_obj,
                             cutoff=0.1, 
                             out_dir="output_cnv_CA2",
                             cluster_by_groups=T, 
                             analysis_mode="samples", 
                             denoise=F,
                             HMM=T,
                             num_threads=8
)
library(RColorBrewer)
a <- infercnv_obj@tumor_subclusters
infercnv_obj@tumor_subclusters <- NULL
infercnv::plot_cnv(infercnv_obj, 
                   plot_chr_scale = F, 
                   output_filename = "better_plot.pdf",output_format = "pdf", 
                   cluster_by_groups = T,
                   cluster_references = T,
                   custom_color_pal =  color.palette(c("#00FF00", "white", "#DC143C"), c(2, 2)))
###
celltype=data.frame(ClusterID=0:7,
                    celltype='Ungrouped')
celltype[celltype$ClusterID %in% c(0),2]='E1'
celltype[celltype$ClusterID %in% c(1),2]='E2'
celltype[celltype$ClusterID %in% c(2),2]='E3'
celltype[celltype$ClusterID %in% c(3,5,7),2]='E4'
celltype[celltype$ClusterID %in% c(6),2]='NM(Goblet cell)'
celltype[celltype$ClusterID %in% c(4),2]='NM(Enterocytes)'
sce.E@meta.data$Subtype='NA'
for (i in 1:nrow(celltype)) {
  sce.E@meta.data[which(sce.E@meta.data$RNA_snn_res.0.2==celltype$ClusterID[i]),'Subtype'] <- celltype$celltype[i]}
sce.E@meta.data$Subtype <- factor(sce.E@meta.data$Subtype,
                                  levels = c('E1','E2','E3','E4','NM(Goblet cell)','NM(Enterocytes)'))
CellDimPlot(srt = sce.E, group.by = "Subtype",palette = 'nejm',
            reduction = "UMAP", label = F,pt.size = 0.5,
            theme_use = "theme_blank")
mycolors <- getPalette(60)
show_palettes(pal_nejm("default",alpha = 0.8)(8))
mycol <- pal_nejm("default",alpha = 0.8)(6)
Idents(sce.E) <- 'Subtype'
Cellratio <- prop.table(table(sce.E$Subtype,sce.E$Sample), margin = 2)
Cellratio <- as.data.frame(Cellratio)
ggplot(Cellratio) + 
  geom_bar(aes(x=Freq, y=Var2, fill=Var1), stat="identity", width=0.7, size=0.5, colour='black')+ 
  theme(panel.background = element_blank(),
        axis.text.x = element_text(angle = 30, hjust = 1)) +
  labs(x='Sample', y='Ratio') +
  coord_flip() +
  theme(panel.border = element_rect(fill=NA, color="black", size=0, linetype=0)) +
  scale_fill_manual(values=mycol)
Cellratio <- prop.table(table(sce.E$Subtype,sce.E$Class), margin = 2)
Cellratio <- as.data.frame(Cellratio)
ggplot(Cellratio) + 
  geom_bar(aes(x=Freq, y=Var2, fill=Var1), stat="identity", width=0.7, size=0.5, colour='black')+ 
  theme(panel.background = element_blank(),
        axis.text.x = element_text(angle = 30, hjust = 1)) +
  labs(x='Sample', y='Ratio') +
  coord_flip() +
  theme(panel.border = element_rect(fill=NA, color="black", size=0, linetype=0)) +
  scale_fill_manual(values=mycol)
###CNV2
infer_CNV_obj<-readRDS('output_cnv_CA2/run.final.infercnv_obj')
cnv_table <- infer_CNV_obj@expr.data  
cnv_score_table <- scale(cnv_table)
fivenum(cnv_score_table)
cnv_score_mat <- as.matrix(cnv_score_table)
cnv_score_table[cnv_score_mat > (-5.7) & cnv_score_mat < (-0.5)] <- "A" #complete loss. 2pts
cnv_score_table[cnv_score_mat >= (-0.5271257) & cnv_score_mat < (-0.0698315  )] <- "B" #loss of one copy. 1pts
cnv_score_table[cnv_score_mat >= (-0.0698315) & cnv_score_mat < 0.3520710] <- "C" #Neutral. 0pts
cnv_score_table[cnv_score_mat >= 0.3520710 & cnv_score_mat <= 3] <- "D" #addition of one copy. 1pts
cnv_score_table[cnv_score_mat > 3 & cnv_score_mat <= 5] <- "E" #addition of two copies. 2pts
cnv_score_table[cnv_score_mat > 5] <- "F" #addition of more than two copies. 2pts
table(cnv_score_table[,1])
cnv_score_table_pts <- cnv_table
cnv_score_table_pts[cnv_score_table == "A"] <- 2
cnv_score_table_pts[cnv_score_table == "B"] <- 1
cnv_score_table_pts[cnv_score_table == "C"] <- 0
cnv_score_table_pts[cnv_score_table == "D"] <- 1
cnv_score_table_pts[cnv_score_table == "E"] <- 2
cnv_score_table_pts[cnv_score_table == "F"] <- 2
cell_scores_CNV <- as.data.frame(colSums(as.matrix(cnv_score_table_pts)))  
colnames(cell_scores_CNV) <- "cnv_score"
head(cell_scores_CNV)
write.csv(x = cell_scores_CNV, file = "cnv_scores.csv")
rownames(cnv_group) <- gsub('-','.',rownames(cnv_group))
phe <- cnv_group[rownames(cnv_group) %in% rownames(cell_scores_CNV),]
phe$cnv_scores  =  cell_scores_CNV[rownames(phe),]
phe$Annotation.Group <- ifelse(
  phe$Annotation.Group%in%c('1'),'E1',ifelse(
    phe$Annotation.Group=='2','E2',ifelse(
      phe$Annotation.Group%in%c('3'),'E3',ifelse(
        phe$Annotation.Group%in%c('4','6','8'),'E4','NM'))))
table(phe$Annotation.Group) 
phe$Annotation.Group <- factor(phe$Annotation.Group,
                               levels = c('E1','E2','E3','E4','NM'))
library(ggpubr)
p1 <- ggviolin(phe, 'Annotation.Group', 'cnv_scores',
               fill = "Annotation.Group",
               add = 'boxplot',
               add.params = list(fill = 'white', width = 0.1), 
               palette = mycol) +
  stat_compare_means(label.y = 10500) 
p1
###
getPalette = colorRampPalette(brewer.pal(12, "Paired"))
colors.number = 60
mycolors <- getPalette(60)
show_palettes(mycolors[c(1,5,12,17,33,39,22,28)])
mycol <- mycolors[c(1,5,12,17,33,39,22)]
Cellratio <- prop.table(table(sce.E$Subtype,sce.E$Cell_subtype), margin = 2)
Cellratio <- as.data.frame(Cellratio)
ggplot(Cellratio) + 
  geom_bar(aes(x=Freq, y=Var2, fill=Var1), stat="identity", width=0.7, size=0.5, colour='black')+ 
  theme(panel.background = element_blank(),
        axis.text.x = element_text(angle = 30, hjust = 1)) +
  labs(x='Sample', y='Ratio') +
  coord_flip() +
  theme(panel.border = element_rect(fill=NA, color="black", size=0, linetype=0)) +
  scale_fill_manual(values=mycol)
###
sce.markers <- Seurat::FindAllMarkers(sce.E,
                                      only.pos = TRUE,
                                      min.pct = 0.25,
                                      logfc.threshold = 0.25)
sce.markers.all <- sce.markers %>%
  dplyr::group_by(cluster) %>%
  dplyr::top_n(n = 10, wt = avg_log2FC)
st.data <- prepareDataFromscRNA(object = sce.E,
                                diffData = sce.markers.all,
                                showAverage = T)
enrich <- enrichCluster(object = st.data,
                        OrgDb = org.Hs.eg.db,
                        type = "BP",
                        organism = "hsa",
                        pvalueCutoff = 0.5,
                        topn = 5,
                        seed = 5201314)
head(enrich)
str(st.data)
markGenes = unique(sce.markers.all$gene)[sample(1:length(unique(sce.markers.all$gene)),35,
                                                replace = F)]
pdf('2.11_Epi_Markers&GO.pdf',height = 12,width = 16,onefile = F)
visCluster(object = st.data,
           plot.type = "both",
           column_title_rot = 45,
           markGenes = unique(sce.markers.all$gene),
           markGenes.side = "left",
           annoTerm.data = enrich,
           line.side = "left",
           cluster.order = c(1:9),
           sample.col = mycol,
           show_row_dend = F,
           go.col = rep(jjAnno::useMyCol("stallion",n = 6),each = 5),
           go.size = 'pval',
           add.bar = T)
dev.off()
###
top100 <- sce.markers %>% group_by(cluster) %>% top_n(100, avg_log2FC)
write.csv(top100,'top100.Epi.csv')
write.gmt<-function(gs,file){
  sink(file)
  cat(paste(c("GeneSet","Description","Genes"),collapse = "\t"),"\n")
  names=names(gs)
  for (i in names){
    cat(paste(c(i,"Description",gs[[i]]),collapse = "\t"),"\n")
  }
  sink()
}
gmt <- top100[,c(6,7)]
gmt <- dcast(gmt,gene~cluster)
gmt <- as_tibble(gmt[,-c(1)])
gmt <- as.list(gmt)
gmt <- lapply(gmt, na.omit)
write.gmt(gmt,'Epi100.gmt')
###TCGA
TCGA_exp <- read.table('TCGA_COAD/TCGA-COAD.htseq_fpkm-uq.tsv.gz',header = T)
TCGA_exp$Ensembl_ID <- substr(TCGA_exp$Ensembl_ID,1,15)
Symbol <- bitr(TCGA_exp$Ensembl_ID,fromType = 'ENSEMBL',
               toType = 'SYMBOL',OrgDb = org.Hs.eg.db)
Symbol <- Symbol[!duplicated(Symbol$ENSEMBL),]
Symbol <- Symbol[!duplicated(Symbol$SYMBOL),]
TCGA_exp <- TCGA_exp[TCGA_exp$Ensembl_ID%in%Symbol$ENSEMBL,]
rownames(TCGA_exp) <- Symbol$SYMBOL
TCGA_exp <- TCGA_exp[,-1]
TCGA_sur <- read.table('TCGA_COAD/TCGA-COAD.survival.tsv',header = T)
TCGA_sur$sample <- gsub('-','.',TCGA_sur$sample)
TCGA_sur <- TCGA_sur[substr(TCGA_sur$sample,14,15)=='01',]
TCGA_sur <- TCGA_sur[TCGA_sur$sample%in%colnames(TCGA_exp),]
TCGA_sur <- TCGA_sur[order(TCGA_sur$sample),]
TCGA_sur <- as.data.frame(TCGA_sur);TCGA_exp <- as.matrix(TCGA_exp)
TCGA_sur$OS.time <- as.numeric(TCGA_sur$OS.time);TCGA_sur$OS <- as.numeric(TCGA_sur$OS)
TCGA_exp <- TCGA_exp[,colnames(TCGA_exp)%in%TCGA_sur$sample]
TCGA_exp <- TCGA_exp[,order(colnames(TCGA_exp))]
table(colnames(TCGA_exp)==TCGA_sur$sample)
gsva_res <- GSVA::gsva(TCGA_exp,gmt)
library(ggrisk)
library(survival)
library(survminer)
Type <- 'E4'
TCGA_sur$Sig <- gsva_res[Type,]
TCGA_sur$OS.time <- as.numeric(TCGA_sur$OS.time)#
TCGA_sur$OS <- as.numeric(TCGA_sur$OS)
cutoff <- surv_cutpoint(TCGA_sur, time = "OS.time", event = "OS",
                        variables = c("Sig"))[["cutpoint"]][["cutpoint"]]
TCGA_sur$group <- ifelse(TCGA_sur$Sig>=median(TCGA_sur$Sig)#median(TCGA_sur$Sig)
                         ,paste0('High-',Type,'-Sig'),paste0('Low-',Type,'-Sig'))
Fit <- survfit(Surv(OS.time,OS)~group, data=TCGA_sur)
ggsurvplot(Fit,palette = c('#E7B800', '#2E9FDF'),surv.median.line = 'v',
           risk.table =T,pval =TRUE,conf.int =T,xlab ='Time in days', 
           ggtheme =theme_light(), ncensor.plot = F)
###CellChat
library(CellChat)
Idents(sce) <- 'Cell_type'
table(sce@meta.data$Cell_type)
sce.cc <- subset(sce,downsample=500)
sce.cc <- subset(sce.cc,Cell_type%in%c(
  'B cells','Mast cells','Myeloids','Stromal cells','T cells'
))
sce.cc$celltype <- sce.cc$Cell_type

sce.cc2 <- subset(sce.E,downsample=500)
sce.cc2$celltype <- sce.cc2$Subtype
sce.cc <- merge(sce.cc,sce.cc2)
rm(sce.cc2)
table(sce.cc@meta.data$celltype)
DefaultAssay(sce.cc) <- "RNA"
cellchat <- createCellChat(sce.cc,group.by = 'celltype',meta = sce.cc@meta.data)
CellChatDB <- CellChatDB.human
unique(CellChatDB$interaction$annotation)
#[1] "Secreted Signaling" "ECM-Receptor"      
#[3] "Cell-Cell Contact" 
CellChatDB.use <- subsetDB(CellChatDB,
                           search = 'Secreted Signaling')
cellchat@DB <- CellChatDB.use
cellchat <- CellChat::subsetData(cellchat)
cellchat <- identifyOverExpressedGenes(cellchat)
cellchat <- identifyOverExpressedInteractions(cellchat)
cellchat <- projectData(cellchat,PPI.human)
# cellchat@idents <- droplevels(cellchat@idents,
#                               exclude = setdiff(levels(cellchat@idents),
#                                                 unique(cellchat@idents)))
cellchat <- computeCommunProb(cellchat,raw.use = F,population.size = T)
cellchat <- computeCommunProbPathway(cellchat)
cellchat <- aggregateNet(cellchat)
cellchat <- netAnalysis_computeCentrality(cellchat,slot.name='netP')
cellchat <- filterCommunication(cellchat,min.cells = 10)
df.netp <- subsetCommunication(cellchat)
cellchat <- aggregateNet(cellchat)
table(cellchat@idents)
groupSize <- as.numeric(table(cellchat@idents))
par(mfrow=c(1,2),xpd=T)
netVisual_circle(cellchat@net$count,vertex.weight=groupSize,weight.scale=T,
                 label.edge=F,title.name='Number of interactions')
netVisual_circle(cellchat@net$weight,vertex.weight=groupSize,weight.scale=T,
                 label.edge=F,title.name='interaction weights/strength')

netVisual_heatmap(cellchat,title.name='Number of interactions',
                  color.heatmap = c('white','darkred'))
netVisual_hierarchy2(cellchat@net$count,vertex.receiver =c(
  2:5,8:9
) ,
weight.scale = F,
vertex.weight = 0.5,
vertex.weight.max = 10,
vertex.size.max = 10,
edge.weight.max = 10,
edge.width.max = 0.1,
alpha.edge = 0.3)
netVisual_hierarchy2(cellchat@net$count,vertex.receiver =c(
  1,6,7,10,11
) ,
weight.scale = F,
vertex.weight = 0.5,
vertex.weight.max = 10,
vertex.size.max = 10,
edge.weight.max = 10,
edge.width.max = 0.1,
alpha.edge = 0.3)
mat <- cellchat@net$count
par(mfrow=c(2,4),xpd=T)
for (i in 1:nrow(mat)) {
  mat2 <- matrix(0,nrow=nrow(mat),ncol=ncol(mat),dimnames = dimnames(mat))
  mat2[i,] <- mat[i,]
  netVisual_circle(mat2,vertex.weight=groupSize,weight.scale=T,arrow.width = 0.2,
                   arrow.size = 0.05,edge.weight.max = max(mat),
                   title.name = rownames(mat)[i],
  )
}
mat <- cellchat@net$weight
par(mfrow=c(2,4),xpd=T)
for (i in 1:nrow(mat)) {
  mat2 <- matrix(0,nrow=nrow(mat),ncol=ncol(mat),dimnames = dimnames(mat))
  mat2[i,] <- mat[i,]
  netVisual_circle(mat2,vertex.weight=groupSize,weight.scale=T,arrow.width = 0.2,
                   arrow.size = 0.05,edge.weight.max = max(mat),
                   title.name = rownames(mat)[i],
  )
}
rankNet(cellchat,mode = 'single',stacked = T,do.stat = T)

cellchat@netP[["pathways"]]
pathways.show <- c("TGFb")
levels(cellchat@idents)
vertex.receiver=c( 2:5,8:9 )
netVisual_aggregate(cellchat,layout = 'hierarchy',signaling = pathways.show,vertex.receiver = vertex.receiver)
par(mfrow=c(1,1))
netVisual_aggregate(cellchat,layout = 'circle',
                    signaling = pathways.show,
                    vertex.receiver = vertex.receiver,
                    edge.width.max = 30)
par(mfrow=c(1,1))
netVisual_aggregate(cellchat,layout = 'chord',signaling = pathways.show,vertex.receiver = vertex.receiver)
par(mfrow=c(1,1))
netVisual_heatmap(cellchat,signaling = pathways.show,color.heatmap = 'Reds')
netAnalysis_contribution(cellchat,signaling = pathways.show)
levels(cellchat@idents)

netVisual_bubble(cellchat,sources.use = c(1,6,7,10,11),
                 targets.use = c(2:5,8:9 ),
                 remove.isolate = F,font.size = 10)
netVisual_bubble(cellchat,sources.use = c(1,6,7,10,11),
                 targets.use = c(2:5,8:9),
                 remove.isolate = F,font.size = 10,
                 signaling = cellchat@netP[["pathways"]][1:10])
cellchat <- netAnalysis_computeCentrality(cellchat, slot.name = "netP") 
netAnalysis_signalingRole_network(cellchat, signaling = pathways.show, width = 8, height = 2.5, font.size = 10)
gg1 <- netAnalysis_signalingRole_scatter(cellchat)
gg1 
###Pseudotime
sce.E <- RunSlingshot(sce.E,group.by = 'Subtype',seed = 11,start = 'E1',end = 'E4')
lineages_layers <- SCP::LineagePlot(sce.E, lineages = c("Lineage3" ),return_layer = T,theme_use = 'theme_blank')
lineages_layers <- lineages_layers[!names(lineages_layers) %in% c("lab_layer")]
gg <- SCP::CellDimPlot(sce.E, group.by = "Subtype",pt.size = 1,
                       reduction = "UMAP",show_stat = T,palcolor = mycol,
                       label = F, label_insitu = F,theme_use = 'theme_blank')
gg+
  scale_color_manual(values = mycol)+
  guides(color = guide_legend(
    title = "Groups",
    override.aes = list(color=mycol,size=4)))+
  ggnewscale::new_scale_colour()+lineages_layers

FeatureDimPlot(sce.E,features = paste0('Lineage',c(3)),
               reduction = 'UMAP',theme_use = 'theme_blank')
CellDimPlot(sce.E,group.by = 'Subtype',reduction = 'UMAP'
            ,lineages = c('Lineage3'))
sce.E <- RunDynamicFeatures(sce.E,lineages = 'Lineage3',n_candidates = 500)

ht <- DynamicHeatmap(sce.E,lineages = 'Lineage3',r.sq = 0.04,dev.expl = 0.02,
                     use_fitted = T,n_split = 6,reverse_ht = 'Lineage1',
                     species = 'Homo_sapiens',db='GO_BP',anno_terms = T,
                     anno_keys = T,anno_features = T,height = 5,width = 2,
                     pseudotime_label = 25,pseudotime_label_color = 'red',
                     separate_annotation = list('Subtype'),
                     separate_annotation_palette = c('nejm'),
                     heatmap_palette = 'viridis',cell_annotation = 'Subtype')
ht$plot
ht <- DynamicHeatmap(sce.E,lineages = 'Lineage3',r.sq = 0.04,dev.expl = 0.02,
                     use_fitted = T,n_split = 6,reverse_ht = 'Lineage1',
                     species = 'Homo_sapiens',db='KEGG',anno_terms = T,
                     anno_keys = T,anno_features = T,height = 5,width = 2,
                     pseudotime_label = 25,pseudotime_label_color = 'red',
                     separate_annotation = list('Subtype'),
                     separate_annotation_palette = c('nejm'),
                     heatmap_palette = 'viridis',cell_annotation = 'Subtype')
ht$plot

DynamicPlot(
  srt = sce.E, lineages = c("Lineage3"), group.by = "Subtype",
  features = c("PRSS22"),
  compare_lineages = TRUE, compare_features = FALSE
)

pseu <- read.csv('DynamicFeatures.csv')

top100 <- top100[top100$cluster=='E4',]
intersect(top100$gene,pseu$features)
write.csv(top100[top100$gene%in%intersect(top100$gene,pseu$features),],'Intersect.csv')
